# Supplementary material for: A randomized, double-blind, placebo-controlled trial of IL-7 in critically ill patients with COVID-19
Source: JCI Insight. 2025 Feb 4;10(6):e189150. doi: 10.1172/jci.insight.189150 (PMC11949036; doi:10.1172/jci.insight.189150)
Supplement: Supporting data values [file jciinsight-10-189150-s181.xlsx]

## Sheet: Table1
Treatment	Age	Sex	Ethnicity	Race	BMI	Height	Weight	11pts WHO SCORE	NEWS2	C-Reactive proteins	D-DIMER	Ferritin
Arm	(Years)				(kg/m2)	(cm)	(kg)			(mg/L)	(mg/L)	(μg/L)
Placebo	56	M	NOT HISPANIC OR LATINO	BLACK OR AFRICAN AMERICAN	29.3	160	75	7	11	15	15.67	3678
CYT107	60	M	NOT HISPANIC OR LATINO	WHITE	24.49	175	75	7	9	125	2.02	1871
CYT107	48	F	NOT HISPANIC OR LATINO	WHITE	28.93	161	75	7	8	137	22.08	317
CYT107	51	M	NOT HISPANIC OR LATINO	ASIAN	29.72	162	78	7	12	31	3.86	838
Placebo	64	M	NOT HISPANIC OR LATINO	WHITE	33.62	159	85	7	6	91	1.04	2170
Placebo	63	M	NOT HISPANIC OR LATINO		23.15	180	75	8	11	18	2870	1532
Placebo	50	M	NOT HISPANIC OR LATINO	ASIAN	30.15	172	89.2	7	9	128	19.19	713
Placebo	60	F	NOT HISPANIC OR LATINO	WHITE	32.46	157	80	8	10	53	860	599
CYT107	48	M	NOT HISPANIC OR LATINO	WHITE	39.89	190	144	9	8	37	3150	4219
Placebo	55	M	NOT HISPANIC OR LATINO		30.69	175	94	7	7	17	Test Not Done	Test Not Done
CYT107	45	M	NOT HISPANIC OR LATINO	WHITE	36.96	176	114.5	7	6	249	29470	992
CYT107	63	M	NOT HISPANIC OR LATINO	WHITE	.	.	.	6	8	Test Not Done	Test Not Done	Test Not Done
Placebo	57	M	NOT HISPANIC OR LATINO	WHITE	44.32	187	155	8	8	39	610	816
Placebo	75	M		WHITE	24.3	180.3	79	9	11	179	11975	1.656
Placebo	61	F	NOT HISPANIC OR LATINO	WHITE	18.37	165	50	7	8	85.2	8	4216
Placebo	62	M	NOT HISPANIC OR LATINO	WHITE	25.83	176	80	7	7	201	3370	1433
CYT107	70	M	NOT HISPANIC OR LATINO	ASIAN	24.8	168	70	6	3	20	3070	285
Placebo	58	M	HISPANIC OR LATINO	WHITE	47.05	163	125	6	5	43	770	937
Placebo	55	F	NOT HISPANIC OR LATINO	ASIAN	24.54	162	64.4	6	5	16	460	520
CYT107	34	F	NOT HISPANIC OR LATINO	WHITE	33.02	168	93.2	6	5	93	Test Not Done	917
Placebo	62	M	HISPANIC OR LATINO		32.27	167	90	6	7	186	1059	285.3
CYT107	59	F	NOT HISPANIC OR LATINO	WHITE	35.83	163	95.2	6	5	85	0.162	3705
Placebo	63	F	NOT HISPANIC OR LATINO	WHITE	33.75	157	83.2	6	8	62	Test Not Done	Test Not Done
CYT107	61	M	NOT HISPANIC OR LATINO	WHITE	26.41	176	81.8	7	9	17.1	Test Not Done	Test Not Done
CYT107	52	M	NOT HISPANIC OR LATINO	ASIAN	22.76	169	65	5	5	48	0.25	5010
Placebo	77	M	NOT HISPANIC OR LATINO	WHITE	31.98	167	89.2	7	5	148	11071	Test Not Done
CYT107	81	M	NOT HISPANIC OR LATINO	WHITE	27.15	179	87	6	5	13	3894	Test Not Done
Placebo	72	M	NOT HISPANIC OR LATINO	WHITE	35.8	174	108.4	8	12	73	213	Test Not Done
Placebo	42	M	NOT HISPANIC OR LATINO	WHITE	27.63	172	81.75	6	6	19	0.56	4238
CYT107	71	M	NOT HISPANIC OR LATINO		36.09	173	108	6	5	52	Test Not Done	Test Not Done
CYT107	71	M	NOT HISPANIC OR LATINO	WHITE	38.53	175	118	8	7	25	457	576
CYT107	52	M	NOT HISPANIC OR LATINO	WHITE	34.32	187	120	5	6	3.2	235	836.9
CYT107	55	M	NOT HISPANIC OR LATINO	WHITE	36.84	185	126.1	6	8	124.3	326	1301.8
Placebo	55	M			36.42	173	109	8	13	444	3.55	3245
CYT107	77	M			39.71	176	123	6	8	234	2.86	603
Placebo	77	M	NOT HISPANIC OR LATINO	WHITE	28.41	175	87	7	10	74	3830	1921
Placebo	78	M			23.96	185	82	6	6	175	1070	1397
Placebo	71	M			32.41	167	90.4	6	4	103	1450	5605
CYT107	74	M			28.55	170	82.5	8	11	309	7370	1892
CYT107	66	F	NOT HISPANIC OR LATINO		39.04	156	95	6	6	202	2570	752
Placebo	70	M		WHITE	38.75	170	112	6	8	123	5160	1049
Placebo	64	M		WHITE	27.18	172	80.4	6	12	111	3420	3329
CYT107	66	M	NOT HISPANIC OR LATINO		25.35	172	75	5	8	211	2010	5159
Placebo	52	M	NOT HISPANIC OR LATINO		28.37	179	90.9	5	7	119	970	2289
Placebo	67	M	NOT HISPANIC OR LATINO		34.09	178	108	6	4	131	3910	8627
CYT107	57	M	NOT HISPANIC OR LATINO	WHITE	29.58	172	87.5	6	6	15	580	1715
Placebo	50	M	NOT HISPANIC OR LATINO	WHITE	33.8	172	100	6	8	56	500	2376
Placebo	67	F	NOT HISPANIC OR LATINO	WHITE	22.49	170	65	6	9	116	1600	4916
CYT107	53	M	NOT HISPANIC OR LATINO	WHITE	29.51	178	93.5	6	6	71	1150	2086
CYT107	60	M	NOT HISPANIC OR LATINO	WHITE	48.36	168	136.5	8	11	137.9	5.156	1530
CYT107	57	M	NOT HISPANIC OR LATINO	WHITE	37.35	180	121	7	8	39.1	2778	2725
CYT107	66	M	NOT HISPANIC OR LATINO	WHITE	36.75	167	102.5	7	10	100.2	8996	903
CYT107	79	M	NOT HISPANIC OR LATINO	WHITE	34.72	182	115	7	6	93	10000	2721
Placebo	75	M	NOT HISPANIC OR LATINO	WHITE	32.74	169	93.5	7	12	385.5	4413	1256
Placebo	70	M	NOT HISPANIC OR LATINO	WHITE	25.73	173	77	6	7	159.3	104.5	1185
Placebo	73	M	NOT HISPANIC OR LATINO	WHITE	26.3	170	76	8	7	18	686	331
CYT107	71	M	NOT HISPANIC OR LATINO	BLACK OR AFRICAN AMERICAN	24.57	170	71	6	7	118.3	511	Test Not Done
CYT107	73	F			29.21	157	72	5	8	18	2091	1347
CYT107	75	M			25.22	177	79	9	10	32.9	889	5605
CYT107	52	F			.	.	.	6	9	Test Not Done	524	664
Placebo	68	M			26.07	178	82.6	6	5	45	2160	2473
Placebo	73	F	NOT HISPANIC OR LATINO	WHITE	22.32	168	63	6	7
CYT107	62	M	NOT HISPANIC OR LATINO	WHITE	26.2	178	83	6	6	31	20000	7376
CYT107	47	M	NOT HISPANIC OR LATINO	WHITE	27.1	175	83	5	3	110	Test Not Done	2318
Placebo	69	M	NOT HISPANIC OR LATINO		28.06	172	83	6	9	Test Not Done	830	911
CYT107	61	F	NOT HISPANIC OR LATINO	WHITE	33.06	165	90	6	4	16	1070	357
Placebo	69	M	NOT HISPANIC OR LATINO	WHITE	32.52	182.9	108.8	5	8	48.11	1800	497.6
CYT107	80	M	NOT HISPANIC OR LATINO	BLACK OR AFRICAN AMERICAN	29.94	165.1	81.6	6	6	264.93	1700	389
Placebo	67	F	NOT HISPANIC OR LATINO	WHITE	25.85	172.7	77.1	6	9	18.6	1500	846.3
CYT107	33	M	NOT HISPANIC OR LATINO	WHITE	31.18	188	110.2	5	7	20	970	601.8
CYT107	73	M	NOT HISPANIC OR LATINO	WHITE	24.79	180.3	80.6	7	6	19.1	900	571
CYT107	76	F	NOT HISPANIC OR LATINO	WHITE	26.56	160	68	6	8	16	4380	476
Placebo	66	M	NOT HISPANIC OR LATINO	WHITE	36.31	177.8	114.8	9	9	33.1	2050	1798
CYT107	80	M	NOT HISPANIC OR LATINO	WHITE	29.29	178	92.8	5	6	1.2	710	518
CYT107	45	F	NOT HISPANIC OR LATINO	WHITE	37.86	162.6	100.1	7	7	3.2	1350	332
Placebo	59	F	NOT HISPANIC OR LATINO	WHITE	45.18	165	123	7	8	8.9	594	1850
Placebo	75	M	NOT HISPANIC OR LATINO	WHITE	32.99	172.7	98.4	8	6	159.02	3721	981
CYT107	57	M	NOT HISPANIC OR LATINO	WHITE	28.37	172.7	84.6	5	8	103.31	403	1249
Placebo	68	F	NOT HISPANIC OR LATINO	WHITE	37.42	165.1	102	8	6	279.65	6516	678
Placebo	63	M	NOT HISPANIC OR LATINO	WHITE	35.57	193	132.5	6	2	41.3	1030	4921
CYT107	75	M	NOT HISPANIC OR LATINO	WHITE	30.71	165.1	83.7	6	6	239.07	19229	1199
CYT107	67	M	NOT HISPANIC OR LATINO	BLACK OR AFRICAN AMERICAN	.	.	.	6	6	116.06	16021	893
Placebo	69	M	NOT HISPANIC OR LATINO	WHITE	28.49	182.9	95.3	6	6	95.34	2234	1140
CYT107	76	M	NOT HISPANIC OR LATINO	WHITE	29.05	177	91	9	12	300	25490	2258
Placebo	68	M	NOT HISPANIC OR LATINO	WHITE	34.8	162.6	92	8	5	183.65	3862	702
CYT107	64	M	NOT HISPANIC OR LATINO	WHITE	35.26	165.1	96.1	6	7	53.9	13655	1135
Placebo	72	M	NOT HISPANIC OR LATINO	WHITE	30.84	177.8	97.5	5	6	72.99	1108	729
Placebo	63	M	NOT HISPANIC OR LATINO	WHITE	31.31	203.2	129.3	6	9	66.83	700	882
CYT107	74	F	NOT HISPANIC OR LATINO	WHITE	34.47	157.5	85.5	6	8	2.36	5509	2330
CYT107	65	M	NOT HISPANIC OR LATINO	WHITE	27.13	167.6	76.2	6	3	6.08	1472	1991
CYT107	62	M	NOT HISPANIC OR LATINO	WHITE	37.16	182.9	124.3	6	4	18.81	1525	1202
Placebo	65	M	NOT HISPANIC OR LATINO	BLACK OR AFRICAN AMERICAN	32.52	170.1	94.1	6	4		448	60
Placebo	70	F	NOT HISPANIC OR LATINO	BLACK OR AFRICAN AMERICAN	30.51	167	85.1	5	4	158.4	860	1331
Placebo	32	F	NOT HISPANIC OR LATINO	WHITE	17.72	147	38.3	5	7	13.84	2000	13
CYT107	77	F	NOT HISPANIC OR LATINO	WHITE	28.01	155	67.3	6	9	165.5	720	310
CYT107	71	F	NOT HISPANIC OR LATINO	BLACK OR AFRICAN AMERICAN	24.31	150	54.7	6	6	145.1	1180	295
CYT107	69	M	NOT HISPANIC OR LATINO	WHITE	32.82	172	97.1	6	4	105	500	1400
Placebo	43	F	HISPANIC OR LATINO		27.07	160	69.3	NA	4	102.7	1440	1116
CYT107	69	M	NOT HISPANIC OR LATINO	WHITE	25.08	177.8	79.3	5	2	110.46	0.74	9260
CYT107	80	M	NOT HISPANIC OR LATINO	WHITE	29.58	168	83.5	6	8	7.55	0.68	718
CYT107	75	M	HISPANIC OR LATINO	WHITE	26.03	176.5	81.1	5	2	92.61	3.41	603
Placebo	69	M	NOT HISPANIC OR LATINO	WHITE	24.64	172	72.9	NA	2	168.64	2.6	6096
Placebo	80	M	NOT HISPANIC OR LATINO	WHITE	31.01	180.3	100.8	NA	5	57.69	1.48	201
CYT107	52	F	NOT HISPANIC OR LATINO	WHITE	33.84	163	89.9	8	3	93.39	2.04	6331
Placebo	62	M	NOT HISPANIC OR LATINO	WHITE	30.56	180	99	NA	4	88.97	1.22	3630
Placebo	56	M	NOT HISPANIC OR LATINO	WHITE	28.73	175	88	5	5	119	800	3058
CYT107	51	M	HISPANIC OR LATINO	WHITE	37.95	190	137	5	3	59	200	4053
Placebo	45	M	HISPANIC OR LATINO	WHITE	27.46	178	87	5	7	109	600	3934
Placebo	55	M	HISPANIC OR LATINO	WHITE	28.34	168	80	5	8	175	3200	1537

## Sheet: Table2-ALC-Mortality
Dataset Description: ALC- Baseline / Discharge or D30
Per Protocol Analysis
Protocol ID:
TOTAL Patiens=109
Total dead patients=39
Treatment Arm	Antiviral or No AV- NOAV	BL-48h	1st ALC	24h before BL	2nd ALC	Mean ALC Baseline	D30/Discharge	ALC D30/Discharge	Last ALC value	Visit last ALC value if not D30	Date of death
CYT107	NOAV	2020-06-05	100	2020-06-07	100	100			1100	D12/18
CYT107	NOAV	2020-06-12	700	2020-06-08	400	550	2020-06-27	1400	1400
CYT107	NOAV	2020-11-26	1200	2020-11-27	900	1050	2020-12-14	2800	2800
CYT107	NOAV	2020-05-30	520	2020-05-31	610	565	2020-06-15	2150	2150
CYT107	NOAV	2020-09-17	590	2020-09-19	400	495	2020-09-27	500	500
CYT107	NOAV	2020-10-16	710	2020-10-17	670	690			410	D6/7	2020-10-25
CYT107	NOAV				290	290			290	D3	2020-11-25
CYT107	NOAV	2021-03-07	700			700	2021-03-22	1700	1700
CYT107	NOAV	2021-11-30	710			710	2021-12-15		1960	D13-D16
CYT107	NOAV	2022-02-08	840			840	2022-02-15		1120	D7-D8
CYT107	NOAV	2020-09-16	660	2020-09-18	470	565	2020-10-16	2020	2020
CYT107	NOAV	2020-10-24	780	2020-10-26	420	600	2020-11-24	2530	2530
CYT107	NOAV	2020-10-27	260	2020-10-30	240	250	2020-11-27	1020	1020		2020-12-01
CYT107	NOAV	2020-11-06	690	2020-11-08	370	530	2020-12-08	1300	1300
CYT107	NOAV	2020-11-16	970	2020-11-17	660	815	2020-12-14	4790	4790
CYT107	NOAV	2021-07-27	710			710			2400	D10/12	2021-08-15
CYT107	NOAV	2020-11-12	150	2020-11-16	630	390			370	D12/18	2020-12-05
CYT107	NOAV	2021-07-26	940			940			700	D1
CYT107	NOAV	2021-04-29	500			500	2021-05-07	1200	1200
CYT107	NOAV	2021-07-29	400			400	2021-08-23	2900	2900
CYT107	NOAV	2021-11-15	700			700	2021-11-22		2200	D7-D8
CYT107	NOAV	2021-04-16	980			980			873	D13/16
CYT107	AV	2020-07-24	700	2020-07-26	600	650			900	D21	2020-08-24
CYT107	AV	2020-11-08	500	2020-11-09	600	550			900	D21	2020-12-01
CYT107	AV	2021-02-04	800			800			1140	D9/11
CYT107	AV	2021-09-30	700			700			940	D7/8
CYT107	AV	2020-10-23	600	2020-10-25	800	700	2020-11-24	2030	2030
CYT107	AV	2020-09-08	260	2020-09-09	180	220	2020-09-14	210	210
CYT107	AV	2020-11-16	610	2020-11-17	550	580			520	D6/7	2020-11-28
CYT107	AV	2020-09-08	630	2020-09-09	770	700	2020-10-12	4000	4000		2020-10-14
CYT107	AV	2020-10-24	640	2020-10-26	570	605			2000	D9/11	2020-11-10
CYT107	AV	2020-11-22	500	2020-11-24	500	500	2020-12-02	500	500
CYT107	AV	2021-02-03	300			300	2021-02-12	300	300
CYT107	AV	2021-04-07	600			600			1870	D21	2021-05-03
CYT107	AV	2020-10-31	970	2020-11-02	390	680	2020-11-11	610	610
CYT107	AV	2021-04-20	600			600	2021-04-24	320	320
CYT107	AV	2020-10-07	510	2020-10-09	300	405	2020-10-16	260	260		2020-10-17
CYT107	AV	2020-10-21	790	2020-10-22	770	780	2020-10-30	850	850
CYT107	AV	2020-11-09	590	2020-11-11	690	640	2020-11-16	90	90
CYT107	AV	2020-11-09	510	2020-11-11	540	525	2020-11-23	1870	1870
CYT107	AV	2020-09-27	600	2020-09-28	900	750	2020-10-05	1400	1400
CYT107	AV	2020-10-07	700	2020-10-08	1000	850	2020-10-25	3300	3300		2020-10-25
CYT107	AV	2020-10-09	900			900	2020-10-22	2600	2600
CYT107	AV	2020-10-18	600	2020-10-21	600	600			1000	D1	2020-10-25
CYT107	AV	2021-04-05	1000			1000	2021-04-08	1000	1000
CYT107	AV	2021-06-29	800			800	2021-07-04	500	500		2021-07-04
CYT107	AV	2021-08-04	700			700			1600	D10/12	2021-08-17
CYT107	AV	2021-08-10	600			600	2021-08-13	2400	2400		2021-08-13
CYT107	AV	2022-01-05	300			300	2022-01-14		800	D10-D12	2022-01-17
CYT107	AV	2022-01-05	600			600	2022-02-04	1200	1200
CYT107	AV	2022-01-20	200			200	2022-02-18	400	400
CYT107	AV	2021-08-24	840			840	2021-09-23	750	750
CYT107	AV	2021-10-18	630			630			460	D1
CYT107	AV	2022-01-06	350			350	2022-01-10		600	D4
CYT107	AV	2022-01-22	310			310	2022-02-11		370	D10-D12
Placebo	NOAV	2020-11-05	200	2020-11-04	400	300	2020-12-04	1700	1700		2020-12-04
Placebo	NOAV	2020-11-09	900	2020-11-10	600	750	2020-11-16	500	500
Placebo	NOAV	2020-05-14	900	2020-05-27	880	890	2020-06-24	800	800		2020-07-06
Placebo	NOAV	2020-10-30	620	2020-11-01	430	525	2020-12-02	1220	1220
Placebo	NOAV	2020-09-13	520	2020-09-14	310	415			390	D9/11	2020-09-23
Placebo	NOAV	2020-11-02	620	2020-11-03	540	580	2020-12-02	1620	1620
Placebo	NOAV	2020-11-08	530	2020-11-09	840	685	2020-12-08	730	730		2020-12-10
Placebo	NOAV				720	720	2020-12-07	2110	2110
Placebo	NOAV	2021-03-30	490			490			340	D4	2021-04-04
Placebo	NOAV	2021-04-01	490			490	2021-04-30	2050	2050
Placebo	NOAV	2021-04-08	390			390	2021-04-14	1850	1850
Placebo	NOAV	2021-08-08	780			780	2021-08-30	1570	1570
Placebo	NOAV	2021-12-11	680			680	2021-12-24		1390	D13-D16
Placebo	NOAV	2021-12-15	440			440	2021-12-22		1200	D7-D8
Placebo	NOAV	2020-11-12	170	2020-11-13	0	85	2020-12-11	1250	1250
Placebo	NOAV	2020-10-08	230	2020-10-09	500	365	2020-11-06	1050	1050		2020-11-14
Placebo	NOAV	2021-04-19	400			400			500	D12/18	2021-05-08
Placebo	NOAV	2021-10-11	300			300			400	D21	2021-11-08
Placebo	NOAV	2020-11-01	300	2020-11-03	210	255			500	D19/24
Placebo	NOAV	2020-10-02	30	2020-10-04	300	165	2020-10-26	1900	1900		2020-10-26
Placebo	NOAV	2021-03-30	386			386	2021-04-29	1021	1021
Placebo	NOAV	2021-04-16	492			492			746	D7/8	2021-05-07
Placebo	NOAV	2021-04-22	689			689			1298	DAY 10/12	2021-05-07
Placebo	AV	2020-05-20	500	2020-05-21	300	400	2020-06-20	1000	1000		2020-07-09
Placebo	AV	2020-08-18	400	2020-08-20	200	300	2020-09-07	2000	2000
Placebo	AV	2020-10-12	700	2020-10-11	600	650	2020-11-12	300	300		2020-11-16
Placebo	AV	2020-10-19	700	2020-10-20	100	400			1100	D21	2020-11-17
Placebo	AV	2020-10-11	660	2020-10-12	570	615	2020-10-20	1640	1640
Placebo	AV	2020-11-02	340	2020-11-03	300	320	2020-12-03	380	380
Placebo	AV	2021-02-16	550			550	2021-03-07	1380	1380
Placebo	AV	2021-07-05	860			860			1820	D7/8
Placebo	AV	2021-11-15	530			530	2021-12-01		2730	D13-D16
Placebo	AV	2020-09-29	610	2020-09-30	780	695	2020-10-21	1100	1100
Placebo	AV	2020-11-16	500	2020-11-17	220	360	2020-12-18	2540	2540
Placebo	AV	2020-11-16	600	2020-11-17	610	605			710	D12/18	2020-12-01
Placebo	AV	2020-06-19	350	2020-06-22	420	385	2020-06-30	760	760
Placebo	AV	2020-10-22	360	2020-10-23	300	330	2020-11-21	1030	1030		2020-11-22
Placebo	AV	2022-01-24	460			460	2022-02-28		510
Placebo	AV	2020-10-21	930	2020-10-23	670	800	2020-10-29	1880	1880
Placebo	AV	2020-11-10	540	2020-11-12	540	540	2020-11-29	340	340		2020-11-29
Placebo	AV	2020-10-13	260	2020-10-16	130	195	2020-11-10	410	410		2020-11-10
Placebo	AV	2020-09-23	500	2020-09-24	600	550	2020-10-07	700	700		2020-10-07
Placebo	AV	2020-09-28	700	2020-10-02	600	650	2020-10-09	1100	1100		2020-10-09
Placebo	AV	2020-10-16	700	2020-10-19	400	550	2020-10-29	600	600
Placebo	AV	2020-10-29	600	2020-11-04	800	700	2020-11-11	1100	1100		2020-11-11
Placebo	AV	2021-04-28	600			600	2021-05-03	900	900
Placebo	AV	2021-05-10	600			600	2021-05-22	1300	1300
Placebo	AV	2021-12-23	830			830	2022-01-21	1190	1190
Placebo	AV	2021-01-19	800			800	2021-02-19	1100	1100
Placebo	AV	2021-04-21	700			700	2021-04-26	1100	1100
Placebo	AV	2022-02-15	522			522	2022-02-26		2700	D10-D12
Placebo	AV	2022-01-06	340			340	2022-01-14		810	D7-D8
Placebo	AV	2022-01-19	220			220	2022-02-01		50	D10-D12
Placebo	AV	2022-02-16	340			340	2022-02-19		310	D3

## Sheet: Supplemental Table1-Hemato
White Blood counts
TT Arm	AV or NOAV	VISIT	LBTEST	Value	Unit
CYT107	AV	BASELINE	Total White Cell Count	18.4	cells/µL
CYT107	AV	BASELINE	Total White Cell Count	20	10^9/L
CYT107	AV	BASELINE	Total White Cell Count	10.01	10^9/L
CYT107	AV	BASELINE	Total White Cell Count	3.17	10^9/L
CYT107	AV	BASELINE	Total White Cell Count	8.5	10^9/L
CYT107	AV	BASELINE	Total White Cell Count	5.83	cells/µL
CYT107	AV	BASELINE	Total White Cell Count	10	10^9/L
CYT107	AV	BASELINE	Total White Cell Count	11.7	cells/µL
CYT107	AV	BASELINE	Total White Cell Count	11.3	10^9/L
CYT107	AV	BASELINE	Total White Cell Count	15.4	10^9/L
CYT107	AV	BASELINE	Total White Cell Count	11.1	10^9/L
CYT107	AV	BASELINE	Total White Cell Count	9.79	10^9/L
CYT107	AV	BASELINE	Total White Cell Count	14.3	10^9/L
CYT107	AV	BASELINE	Total White Cell Count	3.2	10^9/L
CYT107	AV	BASELINE	Total White Cell Count	20.35	10^9/L
CYT107	AV	BASELINE	Total White Cell Count	12.85	10^9/L
CYT107	AV	BASELINE	Total White Cell Count	9.24	10^9/L
CYT107	AV	BASELINE	Total White Cell Count	15.14	10^9/L
CYT107	AV	BASELINE	Total White Cell Count	10.3	10^9/L
CYT107	AV	BASELINE	Total White Cell Count	12.8	10^9/L
CYT107	AV	BASELINE	Total White Cell Count	9.4	10^9/L
CYT107	AV	BASELINE	Total White Cell Count	14	10^9/L
CYT107	AV	BASELINE	Total White Cell Count	12	10^9/L
CYT107	AV	BASELINE	Total White Cell Count	5.5	10^9/L
CYT107	AV	BASELINE	Total White Cell Count	9.2	10^9/L
CYT107	AV	BASELINE	Total White Cell Count	9	10^9/L
CYT107	AV	BASELINE	Total White Cell Count	4.4	10^9/L
CYT107	AV	BASELINE	Total White Cell Count	6.9	10^9/L
CYT107	AV	BASELINE	Total White Cell Count	6.3	10^9/L
CYT107	AV	BASELINE	Total White Cell Count	7	10^9/L
CYT107	AV	BASELINE	Total White Cell Count	10.6	10^9/L
CYT107	AV	BASELINE	Total White Cell Count	5.1	10^9/L
CYT107	AV	BASELINE	Total White Cell Count	0.5	10^9/L
CYT107	AV	BASELINE	Monocytes	7	cells/µL
CYT107	AV	BASELINE	Monocytes	1.4	10^9/L
CYT107	AV	BASELINE	Monocytes	0.48	10^9/L
CYT107	AV	BASELINE	Monocytes	0.16	10^9/L
CYT107	AV	BASELINE	Monocytes	0.47	10^9/L
CYT107	AV	BASELINE	Monocytes	2	cells/µL
CYT107	AV	BASELINE	Monocytes	0.64	10^9/L
CYT107	AV	BASELINE	Monocytes	2.7	cells/µL
CYT107	AV	BASELINE	Monocytes	0.86	10^9/L
CYT107	AV	BASELINE	Monocytes	0.9	10^9/L
CYT107	AV	BASELINE	Monocytes	1.1	10^9/L
CYT107	AV	BASELINE	Monocytes	0.29	10^9/L
CYT107	AV	BASELINE	Monocytes	0.1	10^9/L
CYT107	AV	BASELINE	Monocytes	0.37	10^9/L
CYT107	AV	BASELINE	Monocytes	0.5	10^9/L
CYT107	AV	BASELINE	Monocytes	1.11	10^9/L
CYT107	AV	BASELINE	Monocytes	0.85	10^9/L
CYT107	AV	BASELINE	Monocytes	0.76	10^9/L
CYT107	AV	BASELINE	Monocytes	0.4	10^9/L
CYT107	AV	BASELINE	Monocytes	0.7	10^9/L
CYT107	AV	BASELINE	Monocytes	0.5	10^9/L
CYT107	AV	BASELINE	Monocytes	0.3	10^9/L
CYT107	AV	BASELINE	Monocytes	0.3	10^9/L
CYT107	AV	BASELINE	Monocytes	0.3	10^9/L
CYT107	AV	BASELINE	Monocytes	0.2	10^9/L
CYT107	AV	BASELINE	Monocytes	0.4	10^9/L
CYT107	AV	BASELINE	Monocytes	200	cells/mm3
CYT107	AV	BASELINE	Monocytes	200	cells/mm3
CYT107	AV	BASELINE	Monocytes	200	cells/mm3
CYT107	AV	BASELINE	Monocytes	140	cells/mm3
CYT107	AV	BASELINE	Monocytes	330	cells/mm3
CYT107	AV	BASELINE	Monocytes	400	cells/mm3
CYT107	AV	BASELINE	Monocytes	80	cells/mm3
CYT107	AV	BASELINE	Neutrophils	17.1	cells/µL
CYT107	AV	BASELINE	Neutrophils	17.8	10^9/L
CYT107	AV	BASELINE	Neutrophils	8.63	10^9/L
CYT107	AV	BASELINE	Neutrophils	2.31	10^9/L
CYT107	AV	BASELINE	Neutrophils	7.34	10^9/L
CYT107	AV	BASELINE	Neutrophils	5.15	cells/µL
CYT107	AV	BASELINE	Neutrophils	9.63	10^9/L
CYT107	AV	BASELINE	Neutrophils	10.5	cells/µL
CYT107	AV	BASELINE	Neutrophils	9.9	10^9/L
CYT107	AV	BASELINE	Neutrophils	14	10^9/L
CYT107	AV	BASELINE	Neutrophils	9.8	10^9/L
CYT107	AV	BASELINE	Neutrophils	8.75	10^9/L
CYT107	AV	BASELINE	Neutrophils	14.04	10^9/L
CYT107	AV	BASELINE	Neutrophils	2.21	10^9/L
CYT107	AV	BASELINE	Neutrophils	19.53	10^9/L
CYT107	AV	BASELINE	Neutrophils	10.88	10^9/L
CYT107	AV	BASELINE	Neutrophils	7.69	10^9/L
CYT107	AV	BASELINE	Neutrophils	12.57	10^9/L
CYT107	AV	BASELINE	Neutrophils	8.5	10^9/L
CYT107	AV	BASELINE	Neutrophils	10.9	10^9/L
CYT107	AV	BASELINE	Neutrophils	7.8	10^9/L
CYT107	AV	BASELINE	Neutrophils	11.9	10^9/L
CYT107	AV	BASELINE	Neutrophils	10.6	10^9/L
CYT107	AV	BASELINE	Neutrophils	4.2	10^9/L
CYT107	AV	BASELINE	Neutrophils	7.5	10^9/L
CYT107	AV	BASELINE	Neutrophils	7.9	10^9/L
CYT107	AV	BASELINE	Neutrophils	3.9	cells/mm3
CYT107	AV	BASELINE	Neutrophils	5.9	cells/mm3
CYT107	AV	BASELINE	Neutrophils	5.9	cells/mm3
CYT107	AV	BASELINE	Neutrophils	6.02	cells/mm3
CYT107	AV	BASELINE	Neutrophils	9.56	cells/mm3
CYT107	AV	BASELINE	Neutrophils	4.26	cells/mm3
CYT107	AV	BASELINE	Neutrophils	5	cells/mm3
CYT107	NOAV	BASELINE	Total White Cell Count	6800	cells/µL
CYT107	NOAV	BASELINE	Total White Cell Count	9200	cells/µL
CYT107	NOAV	BASELINE	Total White Cell Count	11.8	10^9/L
CYT107	NOAV	BASELINE	Total White Cell Count
CYT107	NOAV	BASELINE	Total White Cell Count	12100	cells/µL
CYT107	NOAV	BASELINE	Total White Cell Count	7320	cells/µL
CYT107	NOAV	BASELINE	Total White Cell Count	4.47	10^9/L
CYT107	NOAV	BASELINE	Total White Cell Count	8.7	10^9/L
CYT107	NOAV	BASELINE	Total White Cell Count	13.05	10^9/L
CYT107	NOAV	BASELINE	Total White Cell Count	11.12	10^9/L
CYT107	NOAV	BASELINE	Total White Cell Count	7400	cells/µL
CYT107	NOAV	BASELINE	Total White Cell Count	7.2	10^9/L
CYT107	NOAV	BASELINE	Total White Cell Count	8.5	10^9/L
CYT107	NOAV	BASELINE	Total White Cell Count	10.9	10^9/L
CYT107	NOAV	BASELINE	Total White Cell Count	7.55	10^9/L
CYT107	NOAV	BASELINE	Total White Cell Count	8.22	10^9/L
CYT107	NOAV	BASELINE	Total White Cell Count	2.89	10^9/L
CYT107	NOAV	BASELINE	Total White Cell Count	10.27	10^9/L
CYT107	NOAV	BASELINE	Total White Cell Count	8.4	10^9/L
CYT107	NOAV	BASELINE	Total White Cell Count	2.8	10^9/L
CYT107	NOAV	BASELINE	Total White Cell Count	8.9	10^9/L
CYT107	NOAV	BASELINE	Total White Cell Count	6530	cells/mm3
CYT107	NOAV	BASELINE	Monocytes	0.1	cells/µL
CYT107	NOAV	BASELINE	Monocytes	500	cells/µL
CYT107	NOAV	BASELINE	Monocytes	0.4	10^9/L
CYT107	NOAV	BASELINE	Monocytes
CYT107	NOAV	BASELINE	Monocytes	510	cells/µL
CYT107	NOAV	BASELINE	Monocytes	270	cells/µL
CYT107	NOAV	BASELINE	Monocytes	0.13	10^9/L
CYT107	NOAV	BASELINE	Monocytes	0.34	10^9/L
CYT107	NOAV	BASELINE	Monocytes	0.74	10^9/L
CYT107	NOAV	BASELINE	Monocytes	0.31	10^9/L
CYT107	NOAV	BASELINE	Monocytes	41	cells/µL
CYT107	NOAV	BASELINE	Monocytes	0.29	10^9/L
CYT107	NOAV	BASELINE	Monocytes	0.14	10^9/L
CYT107	NOAV	BASELINE	Monocytes	0.5	10^9/L
CYT107	NOAV	BASELINE	Monocytes	0.28	10^9/L
CYT107	NOAV	BASELINE	Monocytes	0.62	10^9/L
CYT107	NOAV	BASELINE	Monocytes	1.26	10^9/L
CYT107	NOAV	BASELINE	Monocytes	0.62	10^9/L
CYT107	NOAV	BASELINE	Monocytes	0.2	10^9/L
CYT107	NOAV	BASELINE	Monocytes	0.2	10^9/L
CYT107	NOAV	BASELINE	Monocytes	0.4	10^9/L
CYT107	NOAV	BASELINE	Monocytes	522	cells/mm3
CYT107	NOAV	BASELINE	Neutrophils	6500	cells/µL
CYT107	NOAV	BASELINE	Neutrophils	8300	cells/µL
CYT107	NOAV	BASELINE	Neutrophils	10.1	10^9/L
CYT107	NOAV	BASELINE	Neutrophils
CYT107	NOAV	BASELINE	Neutrophils	11010	cells/µL
CYT107	NOAV	BASELINE	Neutrophils	6240	cells/µL
CYT107	NOAV	BASELINE	Neutrophils	3.95	10^9/L
CYT107	NOAV	BASELINE	Neutrophils	7.17	10^9/L
CYT107	NOAV	BASELINE	Neutrophils	11.21	10^9/L
CYT107	NOAV	BASELINE	Neutrophils	9.82	10^9/L
CYT107	NOAV	BASELINE	Neutrophils	6470	cells/µL
CYT107	NOAV	BASELINE	Neutrophils	6.45	10^9/L
CYT107	NOAV	BASELINE	Neutrophils	8.06	10^9/L
CYT107	NOAV	BASELINE	Neutrophils	9.97	10^9/L
CYT107	NOAV	BASELINE	Neutrophils	6.61	10^9/L
CYT107	NOAV	BASELINE	Neutrophils	6.84	10^9/L
CYT107	NOAV	BASELINE	Neutrophils	17.2	10^9/L
CYT107	NOAV	BASELINE	Neutrophils	8.21	10^9/L
CYT107	NOAV	BASELINE	Neutrophils	7.7	10^9/L
CYT107	NOAV	BASELINE	Neutrophils	2.2	10^9/L
CYT107	NOAV	BASELINE	Neutrophils	7.8	10^9/L
CYT107	NOAV	BASELINE	Neutrophils	65	cells/mm3
Placebo	AV	BASELINE	Total White Cell Count	9700	cells/µL
Placebo	AV	BASELINE	Total White Cell Count	16700	cells/µL
Placebo	AV	BASELINE	Total White Cell Count	29.4	10^9/L
Placebo	AV	BASELINE	Total White Cell Count	3.3	10^9/L
Placebo	AV	BASELINE	Total White Cell Count	9.1	10^9/L
Placebo	AV	BASELINE	Total White Cell Count	13.1	10^9/L
Placebo	AV	BASELINE	Total White Cell Count	6.66	10^9/L
Placebo	AV	BASELINE	Total White Cell Count	11.76	10^9/L
Placebo	AV	BASELINE	Total White Cell Count	3.78	10^9/L
Placebo	AV	BASELINE	Total White Cell Count	10	10^9/L
Placebo	AV	BASELINE	Total White Cell Count	10.09	10^9/L
Placebo	AV	BASELINE	Total White Cell Count	5.43	10^9/L
Placebo	AV	BASELINE	Total White Cell Count	11000	cells/µL
Placebo	AV	BASELINE	Total White Cell Count	5.3	10^9/L
Placebo	AV	BASELINE	Total White Cell Count	7.9	10^9/L
Placebo	AV	BASELINE	Total White Cell Count	8.1	10^9/L
Placebo	AV	BASELINE	Total White Cell Count	5.9	10^9/L
Placebo	AV	BASELINE	Total White Cell Count	10.34	10^9/L
Placebo	AV	BASELINE	Total White Cell Count	24.6	10^9/L
Placebo	AV	BASELINE	Total White Cell Count	10.7	10^9/L
Placebo	AV	BASELINE	Total White Cell Count	6	10^9/L
Placebo	AV	BASELINE	Total White Cell Count	17.4	10^9/L
Placebo	AV	BASELINE	Total White Cell Count	5.3	10^9/L
Placebo	AV	BASELINE	Total White Cell Count	5.7	10^9/L
Placebo	AV	BASELINE	Total White Cell Count	14.2	10^9/L
Placebo	AV	BASELINE	Total White Cell Count	5.9	10^9/L
Placebo	AV	BASELINE	Total White Cell Count	3.8	10^9/L
Placebo	AV	BASELINE	Total White Cell Count	5.3	10^9/L
Placebo	AV	BASELINE	Total White Cell Count	4.9	10^9/L
Placebo	AV	BASELINE	Total White Cell Count	11.1	10^9/L
Placebo	AV	BASELINE	Total White Cell Count	2.1	10^9/L
Placebo	AV	BASELINE	Monocytes	300	cells/µL
Placebo	AV	BASELINE	Monocytes	1300	cells/µL
Placebo	AV	BASELINE	Monocytes	1.8	10^9/L
Placebo	AV	BASELINE	Monocytes	0.4	10^9/L
Placebo	AV	BASELINE	Monocytes	0.46	10^9/L
Placebo	AV	BASELINE	Monocytes	0.2	10^9/L
Placebo	AV	BASELINE	Monocytes	0.37	10^9/L
Placebo	AV	BASELINE	Monocytes	0.86	10^9/L
Placebo	AV	BASELINE	Monocytes	0.23	10^9/L
Placebo	AV	BASELINE	Monocytes	0.21	10^9/L
Placebo	AV	BASELINE	Monocytes	0.25	10^9/L
Placebo	AV	BASELINE	Monocytes	0.08	10^9/L
Placebo	AV	BASELINE	Monocytes	740	cells/µL
Placebo	AV	BASELINE	Monocytes	0.27	10^9/L
Placebo	AV	BASELINE	Monocytes	0.3	10^9/L
Placebo	AV	BASELINE	Monocytes	0.92	10^9/L
Placebo	AV	BASELINE	Monocytes	0.57	10^9/L
Placebo	AV	BASELINE	Monocytes	0.1	10^9/L
Placebo	AV	BASELINE	Monocytes	1.1	10^9/L
Placebo	AV	BASELINE	Monocytes	0.3	10^9/L
Placebo	AV	BASELINE	Monocytes	0.2	10^9/L
Placebo	AV	BASELINE	Monocytes	0.2	10^9/L
Placebo	AV	BASELINE	Monocytes	0.4	10^9/L
Placebo	AV	BASELINE	Monocytes	0.4	10^9/L
Placebo	AV	BASELINE	Monocytes	0.89	10^9/L
Placebo	AV	BASELINE	Monocytes	200	cells/mm3
Placebo	AV	BASELINE	Monocytes	200	cells/mm3
Placebo	AV	BASELINE	Monocytes	200	cells/mm3
Placebo	AV	BASELINE	Monocytes	690	cells/mm3
Placebo	AV	BASELINE	Monocytes	0.78	10^9/L
Placebo	AV	BASELINE	Monocytes	150	cells/mm3
Placebo	AV	BASELINE	Neutrophils	9000	cells/µL
Placebo	AV	BASELINE	Neutrophils	14900	cells/µL
Placebo	AV	BASELINE	Neutrophils	26.8	10^9/L
Placebo	AV	BASELINE	Neutrophils	2.7	10^9/L
Placebo	AV	BASELINE	Neutrophils	7.98	10^9/L
Placebo	AV	BASELINE	Neutrophils	12.61	10^9/L
Placebo	AV	BASELINE	Neutrophils	5.69	10^9/L
Placebo	AV	BASELINE	Neutrophils	9.17	10^9/L
Placebo	AV	BASELINE	Neutrophils	3.02	10^9/L
Placebo	AV	BASELINE	Neutrophils	9	10^9/L
Placebo	AV	BASELINE	Neutrophils	9.32	10^9/L
Placebo	AV	BASELINE	Neutrophils	4.89	10^9/L
Placebo	AV	BASELINE	Neutrophils	9290	cells/µL
Placebo	AV	BASELINE	Neutrophils	5.01	10^9/L
Placebo	AV	BASELINE	Neutrophils	7.29	10^9/L
Placebo	AV	BASELINE	Neutrophils	6.48	10^9/L
Placebo	AV	BASELINE	Neutrophils	4.72	10^9/L
Placebo	AV	BASELINE	Neutrophils	9.82	10^9/L
Placebo	AV	BASELINE	Neutrophils	20.6	10^9/L
Placebo	AV	BASELINE	Neutrophils	9.1	10^9/L
Placebo	AV	BASELINE	Neutrophils	5.3	10^9/L
Placebo	AV	BASELINE	Neutrophils	16.6	10^9/L
Placebo	AV	BASELINE	Neutrophils	4.2	10^9/L
Placebo	AV	BASELINE	Neutrophils	4.6	10^9/L
Placebo	AV	BASELINE	Neutrophils	11.36	10^9/L
Placebo	AV	BASELINE	Neutrophils	5000	cells/mm3
Placebo	AV	BASELINE	Neutrophils	3100	cells/mm3
Placebo	AV	BASELINE	Neutrophils	4200	cells/mm3
Placebo	AV	BASELINE	Neutrophils	3820	cells/mm3
Placebo	AV	BASELINE	Neutrophils	10.1	10^9/L
Placebo	AV	BASELINE	Neutrophils	1530	cells/mm3
Placebo	NOAV	BASELINE	Total White Cell Count	8.2	10^9/L
Placebo	NOAV	BASELINE	Total White Cell Count	17.8	10^9/L
Placebo	NOAV	BASELINE	Total White Cell Count	15210	cells/µL
Placebo	NOAV	BASELINE	Total White Cell Count	8.92	10^9/L
Placebo	NOAV	BASELINE	Total White Cell Count	9870	cells/µL
Placebo	NOAV	BASELINE	Total White Cell Count	13.02	10^9/L
Placebo	NOAV	BASELINE	Total White Cell Count	14.18	10^9/L
Placebo	NOAV	BASELINE	Total White Cell Count	3.23	10^9/L
Placebo	NOAV	BASELINE	Total White Cell Count	11.55	10^9/L
Placebo	NOAV	BASELINE	Total White Cell Count	9.81	10^9/L
Placebo	NOAV	BASELINE	Total White Cell Count	4.77	10^9/L
Placebo	NOAV	BASELINE	Total White Cell Count	8.98	10^9/L
Placebo	NOAV	BASELINE	Total White Cell Count	5.72	10^9/L
Placebo	NOAV	BASELINE	Total White Cell Count	11.22	10^9/L
Placebo	NOAV	BASELINE	Total White Cell Count	17.1	10^9/L
Placebo	NOAV	BASELINE	Total White Cell Count	9400	cells/µL
Placebo	NOAV	BASELINE	Total White Cell Count	4.4	10^9/L
Placebo	NOAV	BASELINE	Total White Cell Count	7.1	10^9/L
Placebo	NOAV	BASELINE	Total White Cell Count	21.46	10^9/L
Placebo	NOAV	BASELINE	Total White Cell Count	12.5	10^9/L
Placebo	NOAV	BASELINE	Total White Cell Count	7710	cells/mm3
Placebo	NOAV	BASELINE	Total White Cell Count	7030	cells/mm3
Placebo	NOAV	BASELINE	Total White Cell Count	14950	cells/mm3
Placebo	NOAV	BASELINE	Monocytes	0.2	10^9/L
Placebo	NOAV	BASELINE	Monocytes	0.7	10^9/L
Placebo	NOAV	BASELINE	Monocytes	580	cells/µL
Placebo	NOAV	BASELINE	Monocytes	0.29	10^9/L
Placebo	NOAV	BASELINE	Monocytes	140	cells/µL
Placebo	NOAV	BASELINE	Monocytes	0.84	10^9/L
Placebo	NOAV	BASELINE	Monocytes	0.69	10^9/L
Placebo	NOAV	BASELINE	Monocytes	0.11	10^9/L
Placebo	NOAV	BASELINE	Monocytes	0.33	10^9/L
Placebo	NOAV	BASELINE	Monocytes	0.12	10^9/L
Placebo	NOAV	BASELINE	Monocytes	0.31	10^9/L
Placebo	NOAV	BASELINE	Monocytes	0.13	10^9/L
Placebo	NOAV	BASELINE	Monocytes	0.31	10^9/L
Placebo	NOAV	BASELINE	Monocytes	0.44	10^9/L
Placebo	NOAV	BASELINE	Monocytes	0.51	10^9/L
Placebo	NOAV	BASELINE	Monocytes	230	cells/µL
Placebo	NOAV	BASELINE	Monocytes	0.2	10^9/L
Placebo	NOAV	BASELINE	Monocytes	0.3	10^9/L
Placebo	NOAV	BASELINE	Monocytes	0.21	10^9/L
Placebo	NOAV	BASELINE	Monocytes	0.4	10^9/L
Placebo	NOAV	BASELINE	Monocytes	231	cells/mm3
Placebo	NOAV	BASELINE	Monocytes	562	cells/mm3
Placebo	NOAV	BASELINE	Monocytes	598	cells/mm3
Placebo	NOAV	BASELINE	Neutrophils	7.7	10^9/L
Placebo	NOAV	BASELINE	Neutrophils	16.6	10^9/L
Placebo	NOAV	BASELINE	Neutrophils	13100	cells/µL
Placebo	NOAV	BASELINE	Neutrophils	7.66	10^9/L
Placebo	NOAV	BASELINE	Neutrophils	9280	cells/µL
Placebo	NOAV	BASELINE	Neutrophils	11.3	10^9/L
Placebo	NOAV	BASELINE	Neutrophils	12.64	10^9/L
Placebo	NOAV	BASELINE	Neutrophils	2.29	10^9/L
Placebo	NOAV	BASELINE	Neutrophils	10.61	10^9/L
Placebo	NOAV	BASELINE	Neutrophils	9.1	10^9/L
Placebo	NOAV	BASELINE	Neutrophils	3.98	10^9/L
Placebo	NOAV	BASELINE	Neutrophils	7.86	10^9/L
Placebo	NOAV	BASELINE	Neutrophils	4.7	10^9/L
Placebo	NOAV	BASELINE	Neutrophils	9.72	10^9/L
Placebo	NOAV	BASELINE	Neutrophils	16.07	10^9/L
Placebo	NOAV	BASELINE	Neutrophils	8690	cells/µL
Placebo	NOAV	BASELINE	Neutrophils	3.8	10^9/L
Placebo	NOAV	BASELINE	Neutrophils	6.5	10^9/L
Placebo	NOAV	BASELINE	Neutrophils	21.03	10^9/L
Placebo	NOAV	BASELINE	Neutrophils	11.4	10^9/L
Placebo	NOAV	BASELINE	Neutrophils	3088	cells/mm3
Placebo	NOAV	BASELINE	Neutrophils	0	cells/mm3
Placebo	NOAV	BASELINE	Neutrophils	12857	cells/mm3

## Sheet: Supplemtal Figure 2-Doses
	Number of Doses
	Treatment Arm	Number of Doses administered
	CYT107	1
	CYT107	1
	CYT107	1
	CYT107	1
	CYT107	1
	CYT107	1
	CYT107	1
	CYT107	1
	CYT107	1
	CYT107	2
	CYT107	2
	CYT107	2
	CYT107	2
	CYT107	2
	CYT107	2
	CYT107	2
	CYT107	2
	CYT107	3
	CYT107	3
	CYT107	3
	CYT107	3
	CYT107	3
	CYT107	3
	CYT107	3
	CYT107	3
	CYT107	3
	CYT107	3
	CYT107	3
	CYT107	3
	CYT107	3
	CYT107	3
	CYT107	3
	CYT107	4
	CYT107	4
	CYT107	4
	CYT107	4
	CYT107	4
	CYT107	5
	CYT107	5
	CYT107	5
	CYT107	5
	CYT107	5
	CYT107	5
	CYT107	5
	CYT107	5
	CYT107	5
	CYT107	5
	CYT107	5
	CYT107	5
	CYT107	5
	CYT107	5
	CYT107	5
	CYT107	6
	CYT107	7
	Placebo	1
	Placebo	1
	Placebo	1
	Placebo	1
	Placebo	1
	Placebo	1
	Placebo	2
	Placebo	2
	Placebo	2
	Placebo	2
	Placebo	2
	Placebo	2
	Placebo	2
	Placebo	2
	Placebo	2
	Placebo	2
	Placebo	3
	Placebo	3
	Placebo	3
	Placebo	3
	Placebo	3
	Placebo	3
	Placebo	3
	Placebo	4
	Placebo	4
	Placebo	4
	Placebo	4
	Placebo	4
	Placebo	4
	Placebo	4
	Placebo	4
	Placebo	4
	Placebo	4
	Placebo	5
	Placebo	5
	Placebo	5
	Placebo	5
	Placebo	5
	Placebo	5
	Placebo	5
	Placebo	5
	Placebo	5
	Placebo	5
	Placebo	5
	Placebo	5
	Placebo	5
	Placebo	5
	Placebo	5
	Placebo	5
	Placebo	5
	Placebo	5
	Placebo	5
	Placebo	5
	Placebo	7
	Placebo	7

## Sheet: Table 3-Safety
Adverse Events Listing (All)
Treatment	TEAE	Adverse Event Term	SOC/PT	Severity	SERIOUS	Actions taken with study treatment	Relationship with Treatment Drug	Outcome	Start Date/End Date
Placebo	Yes	CHEST INFECTION	INFECTIONSANDINFESTATIONS/LOWERRESPIRATORYTRACTINFECTION	SEVERE	N	DOSE NOT CHANGED	NOT RELATED	NOT RECOVERED/NOT RESOLVED	2020-05-22T14:36:00/
Placebo	Yes	PULMONARY FIBROSIS	RESPIRATORY,THORACICANDMEDIASTINALDISORDERS/PULMONARYFIBROSIS	SEVERE	Y	NOT APPLICABLE	NOT RELATED	FATAL	2020-05-22/2020-07-09T12:38:00
CYT107	Yes	RIGHT SIDED PNEUMOTHORAX	RESPIRATORY,THORACICANDMEDIASTINALDISORDERS/PNEUMOTHORAX	MILD	Y	DOSE NOT CHANGED	NOT RELATED	RECOVERED/RESOLVED	2020-06-18T00:00:00/2020-06-23T17:17:00
CYT107	Yes	ATRIAL FIBRILLATION	CARDIACDISORDERS/ATRIALFIBRILLATION	SEVERE	Y	DOSE NOT CHANGED	NOT RELATED	RECOVERED/RESOLVED	2020-06-21T23:01:00/2020-06-24T06:00:00
CYT107	Yes	BACTEREMIA	INFECTIONSANDINFESTATIONS/BACTERAEMIA	MILD	N	DOSE NOT CHANGED	NOT RELATED	RECOVERING/RESOLVING	2020-06-23T17:45:00/
CYT107	Yes	HYPOXAEMIA REQUIRING REINTUBATION	RESPIRATORY,THORACICANDMEDIASTINALDISORDERS/HYPOXIA	SEVERE	Y	NOT APPLICABLE	UNLIKELY TO BE RELATED	RECOVERING/RESOLVING	2020-06-26T02:00:00/
CYT107	Yes	HAEMORRHOIDAL HAEMORRHAGE	GASTROINTESTINALDISORDERS/HAEMORRHOIDAL HAEMORRHAGE	SEVERE	Y	NOT APPLICABLE	UNLIKELY TO BE RELATED	RECOVERED/RESOLVED	2020-06-18T00:00:00/2020-06-20 T00:00:00
CYT107	Yes	ORAL CANDIDA	INFECTIONSANDINFESTATIONS/ORALCANDIDIASIS	MILD	N	NOT APPLICABLE	NOT RELATED	RECOVERED/RESOLVED	2020-06-23T10:24:00/2020-06-26T06:00:00
CYT107	Yes	RAISED LIVER ENZYMES	INVESTIGATIONS/HEPATICENZYMEINCREASED	MODERATE	N	DRUG WITHDRAWN	POTENTIALLY - POSSIBLY RELATED	RECOVERING/RESOLVING	2020-06-24T06:49:00/
CYT107	Yes	ACUTE KIDNEY INJURY	RENALANDURINARYDISORDERS/ACUTEKIDNEYINJURY	MODERATE	N	NOT APPLICABLE	NOT RELATED	NOT RECOVERED/NOT RESOLVED	2020-08-18T04:13:00/
CYT107	Yes	THROMBOCYTOPENIA	BLOODANDLYMPHATICSYSTEMDISORDERS/THROMBOCYTOPENIA	MODERATE	N	NOT APPLICABLE	NOT RELATED	RECOVERED/RESOLVED	2020-08-17T23:40:00/2020-08-19T01:00:00
CYT107	Yes	WORSENED PULMONARY FIBROSIS	RESPIRATORY,THORACICANDMEDIASTINALDISORDERS/PULMONARYFIBROSIS	SEVERE	Y	NOT APPLICABLE	NOT RELATED	FATAL	2020-08-14T19:00:00/2020-08-24T13:00:00
CYT107	Yes	KLEBSIELLA INFECTION	INFECTIONSANDINFESTATIONS/KLEBSIELLAINFECTION	UNK	N	NA	NA	NOT RECOVERED/NOT RESOLVED	2020-08-02/
CYT107	Yes	KLEBSIELLA INFECTION	INFECTIONSANDINFESTATIONS/KLEBSIELLAINFECTION	UNK	N	NA	NA	NOT RECOVERED/NOT RESOLVED	2020-08-15/
CYT107	Yes	CITROBACTER BACTEREMIA	INFECTIONSANDINFESTATIONS/ CITROBACTER BACTEREMIA	UNK	N	NA	NA	NOT RECOVERED/NOT RESOLVED	2020-08-15/
Placebo	Yes	KLEBSIELLA PNEUMONIA	INFECTIONSANDINFESTATIONS/KLEBSIELLAPNEUMONIA	UNK	N	NA	NA	NOT RECOVERED/NOT RESOLVED	2020-08-24/
Placebo	Yes	BACTEREMIA	INFECTIONSANDINFESTATIONS/BACTEREMIA	UNK	N	NA	NA	NOT RECOVERED/NOT RESOLVED	2020-08-24/
Placebo	Yes	CYTOMEGALOVIRUS INFECTION	INFECTIONSANDINFESTATIONS/CYTOMEGALOVIRUS INFECTION	UNK	N	NA	NA	RECOVERED/ RESOLVED	2020-08-24/2020-09-01
Placebo	Yes	BACTEREMIA	INFECTIONSANDINFESTATIONS/BACTEREMIA	UNK	N	NA	NA	NOT RECOVERED/NOT RESOLVED	2020-08-25/
Placebo	Yes	RAISED WBC	INVESTIGATIONS/WHITEBLOODCELLCOUNTINCREASED	MODERATE	N	NOT APPLICABLE	NOT RELATED	RECOVERED/RESOLVED	2020-08-25T05:35:00/2020-08-27T05:01:00
Placebo	Yes	CYTOMEGALOVIRUS INFECTION	INFECTIONSANDINFESTATIONS/CYTOMEGALOVIRUS INFECTION	UNK	N	NA	NA	RECOVERED/	2020-10-13/2020-11-13
Placebo	Yes	ILEUS	GASTROINTESTINALDISORDERS/ILEUS	MODERATE	N	DOSE NOT CHANGED	NOT RELATED	RECOVERED/RESOLVED	2020-10-15T10:54:00/2020-10-22T11:16:00
Placebo	Yes	LEFT ARM THROMBOPHLEBITIS	VASCULARDISORDERS/THROMBOPHLEBITIS	MILD	N	DOSE NOT CHANGED	NOT RELATED	RECOVERED/RESOLVED	2020-11-07T10:48:00/2020-11-09T12:44:00
Placebo	Yes	SURGICAL EMPHYSEMA	INJURYPOISONINGANDPROCEDURALCOMPLICATIONS/SUBCUTANEOUSEMPHYSEMA	MODERATE	Y	DOSE NOT CHANGED	NOT RELATED	RECOVERED/RESOLVED	2020-10-20T17:08:00/2020-10-21T12:07:00
Placebo	Yes	COVID-19 PNEUMONIA	INFECTIONSANDINFESTATIONS/COVIDPNEUMONIA	SEVERE	Y	NOT APPLICABLE	UNLIKELY TO BE RELATED	FATAL	2020-11-16T00:00:00/2020-11-16T00:00:0
Placebo	Yes	PULMONARY FIBROSIS	RESPIRATORY,THORACICANDMEDIASTINALDISORDERS /PULMONARYFIBROSIS	SEVERE	Y	NOT APPLICABLE	NOT RELATED	FATAL	2020-11-16T00:00:00/2020-11-16T00:00:0
Placebo	Yes	WORSENING DIFFUSE LUNG CONSOLIDATION	RESPIRATORY,THORACICANDMEDIASTINALDISORDERS/LUNGCONSOLIDATION	MODERATE	N	NOT APPLICABLE	NOT RELATED	NOT RECOVERED/NOT RESOLVED	2020-11-10T06:43:00/
Placebo	Yes	CHEST INFECTION	INFECTIONSANDINFESTATIONS/LOWERRESPIRATORYTRACTINFECTION	SEVERE	N	NOT APPLICABLE	NOT RELATED	NOT RECOVERED/NOT RESOLVED	2020-10-27T23:37:00/
Placebo	Yes	COVID-19 PNEUMONIA	INFECTIONSANDINFESTATIONS/COVIDPNEUMONIA	SEVERE	Y	NOT APPLICABLE	UNLIKELY TO BE RELATED	FATAL	2020-10-00 00:00:00/2020-11-17T00:00:0
Placebo	Yes	MULTIFOCAL INTRA PARENCHYMAL ANDSUBARACHNOID HEMORRHAGE	NERVOUSSYSTEMDIORDERS/SUBARACHNOIDHEMORRHAGE	SEVERE	Y	NOT APPLICABLE	UNLIKELY TO BE RELATED	FATAL	2020-10-20T 00:00:00/2020-11-17T00:00:0
Placebo	Yes	FAST ATRIAL FIBRILLATION	CARDIACDISORDERS/ATRIALFIBRILLATION	MODERATE	N	NOT APPLICABLE	NOT RELATED	RECOVERED/RESOLVED	2020-11-09T20:00:00/2020-11-09T23:00:00
Placebo	Yes	MILD INCREASE IN PERIHAEMORRHAGIC OEDEMA	NERVOUSSYSTEMDISORDERS/BRAINOEDEMA	MODERATE	N	DOSE NOT CHANGED	NOT RELATED	NOT RECOVERED/NOT RESOLVED	2020-10-27T15:19:00/
Placebo	Yes	NECK AND AXILLARY SUBCUTANEOUS EMPHYSEMA	SKINANDSUBCUTANEOUSTISSUEDISORDERS/SUBCUTANEOUSEMPHYSEMA	MODERATE	N	DOSE NOT CHANGED	NOT RELATED	RECOVERED/RESOLVED	2020-11-01T06:04:00/2020-11-11T11:23:00
Placebo	Yes	CITROBACTER PNEUMONIA	INFECTIONSANDINFESTATIONS/CITROBACTER PNEUMONIA	UNK	N	NA	NA	NOT RECOVERED/NOT RESOLVED
Placebo	Yes	PSEUDOMONAS PNEUMONIA	INFECTIONSANDINFESTATIONS/PSEUDOMONAS PNEUMONIA	UNK	N	NA	NA	NOT RECOVERED/NOT RESOLVED	2020-11-03/
Placebo	Yes	CONDITION WORSENED	GENERALDISORDERSANDADMINISTRATIONSITECONDITIONS/CONDITION AGGRAVATED	SEVERE	Y	NOT APPLICABLE	UNLIKELY TO BE RELATED	FATAL	2020-11-05T00:00:00/ 2020-12-04 T00:00:00
Placebo	Yes	VAGAL EPISODES WITH LOSS OF OUTPUT	NERVOUSSYSTEMDISORDERS/SYNCOPE	MODERATE	N	DOSE NOT CHANGED	NOT RELATED	RECOVERING/RESOLVING	2020-11-08T11:00:00/
Placebo	Yes	STENOTROPHOMONAS PNEUMONIA	INFECTIONSANDINFESTATIONS/STENOTROPHOMONAS PNEUMONIA	UNK	N	NA	NA	NOT RECOVERED/NOT RESOLVED	2020-11-21/
Placebo	Yes	STENOTROPHOMONAS PNEUMONIA	INFECTIONSANDINFESTATIONS/STENOTROPHOMONAS PNEUMONIA	UNK	N	NA	NA	NOT RECOVERED/NOT RESOLVED	2020-12-01/
Placebo	No	HYPERTENSION	VASCULARDISORDERS/HYPERTENSION	MODERATE	N	DOSE NOT CHANGED	UNLIKELY TO BE RELATED	RECOVERING/RESOLVING	2020-11-05T21:00:00/
Placebo	Yes	LUNG FIBROSIS	RESPIRATORY,THORACICANDMEDIASTINALDISORDERS/PULMONARYFIBROSIS	MODERATE	N	NOT APPLICABLE	NOT RELATED	NOT RECOVERED/NOT RESOLVED	2020-11-24T14:20:00/
Placebo	Yes	RAISED TRIGLYCERIDES	INVESTIGATIONS/BLOODTRIGLYCERIDESINCREASED	MODERATE	N	DOSE NOT CHANGED	NOT RELATED	RECOVERING/RESOLVING	2020-11-12T03:41:00/
CYT107	Yes	ATRIAL FIBRILLATION	CARDIACDISORDERS/ATRIALFIBRILLATION	MODERATE	N	DOSE NOT CHANGED	NOT RELATED	RECOVERED/RESOLVED WITH SEQUELAE	2020-11-15T04:48:00/
CYT107	Yes	BACTEREMIA (STAPHYLOCOCCUS HOMINIS, STAPHYLOCOCCUS EPIDERMIS)	INFECTIONSANDINFESTATIONS/STAPHYLOCOCCALINFECTION	MODERATE	N	NOT APPLICABLE	NOT RELATED	NOT RECOVERED/NOT RESOLVED	2020-11-26T19:20:00/
CYT107	Yes	CHEST INFECTION - CANDIDA ALBICANS	INFECTIONSANDINFESTATIONS/CANDIDAINFECTION	MODERATE	N	DOSE NOT CHANGED	NOT RELATED	NOT RECOVERED/NOT RESOLVED	2020-11-22T13:18:00/
CYT107	Yes	EXTENSIVE PULMONARY EMBOLUS	RESPIRATORY,THORACICANDMEDIASTINALDISORDERS/PULMONARYEMBOLISM	MODERATE	N	NOT APPLICABLE	NOT RELATED	NOT RECOVERED/NOT RESOLVED	2020-11-28T16:56:00/
CYT107	Yes	HYPOXIC CARDIAC ARREST	CARDIACDISORDERS/CARDIACARREST	SEVERE	Y	NOT APPLICABLE	NOT RELATED	NOT RECOVERED/NOT RESOLVED	2020-11-26T14:00:00/
CYT107	Yes	INTERCURRENT CHEST SEPSIS	INFECTIONSANDINFESTATIONS/SEPSIS	MODERATE	N	DOSE NOT CHANGED	NOT RELATED	NOT RECOVERED/NOT RESOLVED	2020-11-17T10:27:00/
CYT107	Yes	MASSIVE AIR LEAK DUE TO RUPTURE OF NECROTIZED CAVITY IN RIGHT LUNG	RESPIRATORY,THORACICANDMEDIASTINALDISORDERS/PULMONARYAIRLEAKAGE	SEVERE	Y	NOT APPLICABLE	UNLIKELY TO BE RELATED	FATAL	2020-12-01T02:06:00/2020-12-01T10:50:00
CYT107	Yes	MULTI-ORGAN FAILURE(SEPSIS+ CARDIA)	GENERALDISORDERSANDADMINISTRATIONSITECONDITIONS/MULTIPLEORGANDYSFUNCTIONSYNDROME	SEVERE	Y	NOT APPLICABLE	NOT RELATED	RECOVERED/RESOLVED WITH SEQUELAE	2020-11-27T10:35:00/
CYT107	Yes	TENSION PNEUMOTHORAX	RESPIRATORY,THORACICANDMEDIASTINALDISORDERS/PNEUMOTHORAX	MODERATE	N	NOT APPLICABLE	NOT RELATED	NOT RECOVERED/NOT RESOLVED	2020-11-30T16:00:00/
CYT107	No	URINARY TRACT INFECTION - CANDIDA ALBICANS	INFECTIONSANDINFESTATIONS/URINARYTRACTINFECTION	MODERATE	N	DOSE NOT CHANGED	NOT RELATED	RECOVERED/RESOLVED	2019-11-17T11:14:00/2020-11-28T11:43:00
CYT107	Yes	WORSENING ACUTE KIDNEY INJURY	RENALANDURINARYDISORDERS/ACUTEKIDNEYINJURY	MODERATE	N	NOT APPLICABLE	NOT RELATED	NOT RECOVERED/NOT RESOLVED	2020-11-27T07:00:00/
Placebo	Yes	SUSPECTED HOSPITAL-ACQUIRED PNEUMONIA	INFECTIONSANDINFESTATIONS/PNEUMONIA	MODERATE	N	DOSE NOT CHANGED	NOT RELATED	RECOVERING/RESOLVING	2020-11-15T09:29:00/
CYT107	Yes	HAEMATOMA (RIGHT ARM INJECTION SITE)	GENERALDISORDERSANDADMINISTRATIONSITECONDITIONS/INJECTIONSITEHAEMATOMA	MILD	N	DOSE NOT CHANGED	PROBABLY - LIKELY RELATED	RECOVERED/RESOLVED	2020-12-01T19:00:00/2020-12-13T10:57:00
CYT107	Yes	THROMBOCYTOPENIA	BLOODANDLYMPHATICSYSTEMDISORDERS/THROMBOCYTOPENIA	MODERATE	N	DOSE NOT CHANGED	POTENTIALLY - POSSIBLY RELATED	RECOVERED/RESOLVED	2020-11-30T05:47:00/2020-12-08T05:00:00
CYT107	Yes	ENTEROCOCCAL PNEUMONIA	INFECTIONSANDINFESTATIONS/ENTEROCOCCAL PNEUMONIA	UNK	N	NA	NA	RECOVERED/ RESOLVED	2020-12-04/2020-12-14
CYT107	Yes	ENTEROCOCCAL PNEUMONIA	INFECTIONSANDINFESTATIONS/ENTEROCOCCAL PNEUMONIA	UNK	N	NA	NA	NOT RECOVERED/NOT RESOLVED	2020-12-09/
Placebo	Yes	FATIGUE	GENERALDISORDERSANDADMINISTRATIONSITECONDITIONS/FATIGUE	MILD	N	DRUG WITHDRAWN	POTENTIALLY - POSSIBLY RELATED	RECOVERING/RESOLVING	2020-06-12T19:00:00/
Placebo	Yes	HEADACHE	NERVOUSSYSTEMDISORDERS/HEADACHE	MILD	N	DRUG WITHDRAWN	POTENTIALLY - POSSIBLY RELATED	RECOVERING/RESOLVING	2020-06-12T19:00:00/
Placebo	Yes	PER RECTAL BLEED	GASTROINTESTINALDISORDERS/RECTALHAEMORRHAGE	MILD	N	DOSE NOT CHANGED	NOT RELATED	NOT RECOVERED/NOT RESOLVED	2020-06-10T00:55:00/
Placebo	Yes	RAISED ALT	INVESTIGATIONS/ALANINEAMINOTRANSFERASEINCREASED	MILD	N	DOSE NOT CHANGED	POTENTIALLY - POSSIBLY RELATED	RECOVERED/RESOLVED	2020-06-06T05:25:00/2020-06-13T07:19:00
Placebo	Yes	RAISED AST	INVESTIGATIONS/ASPARTATEAMINOTRANSFERASEINCREASED	MILD	N	DOSE NOT CHANGED	POTENTIALLY - POSSIBLY RELATED	RECOVERED/RESOLVED	2020-06-06T05:25:00/2020-06-13T07:19:00
Placebo	Yes	HAEMOPTYSIS	RESPIRATORY,THORACICANDMEDIASTINALDISORDERS/HAEMOPTYSIS	MILD	N	NOT APPLICABLE	NOT RELATED	RECOVERED/RESOLVED	2020-11-20T00:20:00/2020-11-20T00:20:00
Placebo	Yes	ATRIAL FIBRILLATION	CARDIACDISORDERS/ATRIALFIBRILLATION	MODERATE	N	DOSE NOT CHANGED	UNLIKELY TO BE RELATED	RECOVERED/RESOLVED	2020-11-12T06:37:00/2020-11-12T08:30:00
Placebo	Yes	CLIMB IN ALT/AST	INVESTIGATIONS/HEPATICENZYMEINCREASED	MILD	N	DOSE NOT CHANGED	PROBABLY - LIKELY RELATED	NOT RECOVERED/NOT RESOLVED	2020-11-09T07:23:00/
Placebo	Yes	CLIMB IN BILIRUBIN LEVELS	INVESTIGATIONS/BLOODBILIRUBININCREASED	MILD	N	DOSE NOT CHANGED	UNLIKELY TO BE RELATED	NOT RECOVERED/NOT RESOLVED	2020-11-15T07:03:00/
Placebo	Yes	CLIMB IN FERRITIN LEVEL	INVESTIGATIONS/SERUMFERRITININCREASED	MILD	N	DOSE NOT CHANGED	NOT RELATED	NOT RECOVERED/NOT RESOLVED	2020-11-16T12:13:00/
Placebo	Yes	ELEVATED LACTATE DEHYDROGENASE	INVESTIGATIONS/BLOODLACTATEDEHYDROGENASEINCREASED	MILD	N	NOT APPLICABLE	NOT RELATED	NOT RECOVERED/NOT RESOLVED	2020-11-23T06:15:00/
Placebo	Yes	ELEVATED MAGNESIUM	INVESTIGATIONS/BLOODMAGNESIUMINCREASED	MILD	N	NOT APPLICABLE	NOT RELATED	NOT RECOVERED/NOT RESOLVED	2020-11-18T05:45:00/
Placebo	Yes	ELEVATED PHOSPHATE	INVESTIGATIONS/BLOODPHOSPHORUSINCREASED	MILD	N	NOT APPLICABLE	NOT RELATED	NOT RECOVERED/NOT RESOLVED	2020-11-18T05:45:00/
Placebo	Yes	ELEVATED TROPONIN	INVESTIGATIONS/TROPONININCREASED	MODERATE	N		NOT APPLICABLE	NOT RELATED	NOT RECOVERED/NOT RESOLVED
Placebo	No	ELEVATION IN D-DIMER LEVELS	INVESTIGATIONS/FIBRINDDIMERINCREASED	MILD	N		DOSE NOT CHANGED	NOT RELATED	NOT RECOVERED/NOT RESOLVED
Placebo	Yes	FAST ATRIAL FIBRILLATION	CARDIACDISORDERS/ATRIALFIBRILLATION	MODERATE	N	NOT APPLICABLE		UNLIKELY TO BE RELATED	RECOVERED/RESOLVED
Placebo	Yes	WORSENING COVID-19 PNEUMONITIS	GENERALDISORDERSANDADMINISTRATIONSITECONDITIONS/CONDITION AGGRAVATED	SEVERE	Y	DOSE NOT CHANGED		UNLIKELY TO BE RELATED	RECOVERING/RESOLVING
Placebo	Yes	LOW PLATELETS	INVESTIGATIONS/PLATELETCOUNTDECREASED	MILD	N	DOSE NOT CHANGED		UNLIKELY TO BE RELATED	NOT RECOVERED/NOT RESOLVED
Placebo	Yes	NEW INFECTION- BLOOD CULTURE POSITIVE	INVESTIGATIONS/BLOODCULTUREPOSITIVE	SEVERE	N	NOT APPLICABLE		UNLIKELY TO BE RELATED	NOT RECOVERED/NOT RESOLVED
Placebo	Yes	NEW ONSET RENAL IMPAIRMENT	RENALANDURINARYDISORDERS/RENALIMPAIRMENT	MODERATE	N		DOSE NOT CHANGED	UNLIKELY TO BE RELATED	NOT RECOVERED/NOT RESOLVED
Placebo	Yes	RAISED TROPONIN T- SUSPECTED NSTEMI	INVESTIGATIONS/TROPONINTINCREASED	MODERATE	N		NOT APPLICABLE	NOT RELATED	NOT RECOVERED/NOT RESOLVED
Placebo	Yes	COVID-19 PNEUMONITIS	RESPIRATORY,THORACICANDMEDIASTINALDISORDERS/COVIDPNEUMONIA	SEVERE	Y		DOSE NOT CHANGED	UNLIKELY TO BE RELATED	RECOVERING/RESOLVING
Placebo	Yes	CANDIDA ALBICANS IN SPUTUM AND URINE	INFECTIONSANDINFESTATIONS/CANDIDAINFECTION	MODERATE	N	DOSE NOT CHANGED	NOT RELATED	RECOVERED/RESOLVED	2020-05-31T10:57:00/2020-06-12T20:00:00
Placebo	Yes	CANDIDA ALBICANS ON VASCULAR LINE TIP	INFECTIONSANDINFESTATIONS/CANDIDAINFECTION	MODERATE	N	DOSE NOT CHANGED	NOT RELATED	RECOVERED/RESOLVED	2020-06-02T16:52:00/2020-06-12T20:00:00
Placebo	Yes	GRADE 2 PRESSURE ULCER TO L EAR	SKINANDSUBCUTANEOUSTISSUEDISORDERS/DECUBITUSULCER	MILD	N	DOSE NOT CHANGED	NOT RELATED	RECOVERED/RESOLVED	2020-05-27T00:00:00/2020-06-09T00:00:00
Placebo	Yes	HOSPITAL ACQUIRED PNEUMONIA	INFECTIONSANDINFESTATIONS/PNEUMONIA	MODERATE	N	DOSE NOT CHANGED	NOT RELATED	RECOVERED/RESOLVED	2020-07-03T22:00:00/2020-07-06T06:00:00
Placebo	Yes	PRIMARY HYPOTHYROIDISM	ENDOCRINEDISORDERS/PRIMARYHYPOTHYROIDISM	MILD	N	DOSE NOT CHANGED	NOT RELATED	NOT RECOVERED/NOT RESOLVED	2020-05-29T07:29:00/
Placebo	Yes	SERRATIA PNEUMONIA	INFECTIONSANDINFESTATIONS/SERRATIAPNEUMONIA	UNK	N	NA	NA	RECOVERED/ RESOLVED	2020-06-29/2020-07-06
Placebo	Yes	PYREXIA	GENERALDISORDERSANDADMINISTRATIONSITECONDITIONS/PYREXIA	MILD	N	DOSE NOT CHANGED	NOT RELATED	RECOVERED/RESOLVED	2020-05-28T06:00:00/2020-06-09T06:00:00
Placebo	Yes	RASH TO CHEST, NECK AND BACK	SKINANDSUBCUTANEOUSTISSUEDISORDERS/RASH	MILD	N	DOSE NOT CHANGED	NOT RELATED	RECOVERED/RESOLVED	2020-06-08T00:00:00/2020-06-19T00:00:00
Placebo	Yes	RESPIRATORY ARREST SECONDARY TO SUSPECTED OBSTRUCTION OF TRACHEOSTOMY	RESPIRATORY,THORACICANDMEDIASTINALDISORDERS/RESPIRATORYARREST	SEVERE	Y	NOT APPLICABLE	NOT RELATED	FATAL	2020-07-06T06:40:00/2020-07-06T17:59:00
Placebo	Yes	RIGHT SIDED PLEURAL EFFUSION REQUIRING DRAINING	RESPIRATORY,THORACICANDMEDIASTINALDISORDERS/PLEURALEFFUSION	MODERATE	N	DOSE NOT CHANGED	NOT RELATED	RECOVERING/RESOLVING	2020-06-04T14:00:00/
Placebo	Yes	LIVER FUNCTION TESTS ELEVATED	INVESTIGATIONS/LIVERFUNCTIONTESTINCREASED	MILD	N	DOSE NOT CHANGED	NOT RELATED	RECOVERED/RESOLVED	2020-11-10T17:21:00/2020-11-24T00:01:00
Placebo	Yes	ELEVATED ALT	INVESTIGATIONS/ALANINEAMINOTRANSFERASEINCREASED	SEVERE	Y	DRUG WITHDRAWN	UNLIKELY TO BE RELATED	RECOVERED/RESOLVED	2021-02-24T04:18:00/2021-04-07T14:53:00
Placebo	Yes	HEPATITIS C	INFECTIONSANDINFESTATIONS/HEPATITISC	SEVERE	N	NOT APPLICABLE	NOT RELATED	NOT RECOVERED/NOT RESOLVED	2021-02-21T11:16:00/
Placebo	Yes	HEPATITIS C VIRUS GENOTYPE 1b POSITIVE	INVESTIGATIONS/HEPATITISCVIRUS TESTPOSITIVE	SEVERE	Y	NA	UNLIKELY TO BE RELATED	RECOVERED/ RESOLVED	/2021-10-06T00:00:00
Placebo	Yes	RAISED FERRITIN	INVESTIGATIONS/SERUMFERRITININCREASED	MILD	N	DOSE NOT CHANGED	NOT RELATED	RECOVERING/RESOLVING	2021-08-05T12:36:00/
Placebo	Yes	RAISED NEUTROPHILS	INVESTIGATIONS/NEUTROPHILCOUNTINCREASED	MODERATE	N	DOSE NOT CHANGED	NOT RELATED	RECOVERING/RESOLVING	2021-08-06T12:51:00/
Placebo	Yes	RAISED WHITE BLOOD CELL COUNT	INVESTIGATIONS/WHITEBLOODCELLCOUNTINCREASED	MODERATE	N	DOSE NOT CHANGED	NOT RELATED	RECOVERING/RESOLVING	2021-07-08T03:03:00/
CYT107	Yes	DRY EYES	EYEDISORDERS/DRYEYE	MILD	N	DOSE NOT CHANGED	NOT RELATED	RECOVERED/RESOLVED	2020-11-11T00:00:00/2020-11-23T00:00:00
CYT107	Yes	RE-INTUBATION	SURGICALANDMEDICALPROCEDURES/ENDOTRACHEALINTUBATION	SEVERE	Y	DOSE NOT CHANGED	NOT RELATED	RECOVERED/RESOLVED	2020-11-09T13:40:00/2020-11-09T13:40:00
CYT107	Yes	RESPIRATORY FAILURE	RESPIRATORY,THORACICANDMEDIASTINALDISORDERS/RESPIRATORYFAILURE	SEVERE	Y	DOSE NOT CHANGED	UNLIKELY TO BE RELATED	RECOVERING/RESOLVING	2020-11-05T17:30:00/
CYT107	Yes	MYCOPLASMA PNEUMONIA	INFECTIONSANDINFESTATIONS/MYCOPLASMA PNEUMONIA	UNK	N	NA	NA	RECOVERED/RESOLVED	2020-11-12/2020-11-22
CYT107	Yes	DIARRHEA	GASTROINTESTINALDISORDERS/DIARRHOEA	MILD	N	DOSE NOT CHANGED	NOT RELATED	RECOVERED/RESOLVED	2020-09-10T10:19:00/2020-09-11T09:58:00
CYT107	Yes	HEADACHE	NERVOUSSYSTEMDISORDERS/HEADACHE	MILD	N	NOT APPLICABLE	NOT RELATED	RECOVERED/RESOLVED	2020-09-15T08:00:00/2020-09-29T08:00:00
CYT107	Yes	POSSIBLE PE (PULMONARY EMBOLUS)	RESPIRATORY,THORACICANDMEDIASTINALDISORDERS/PULMONARYEMBOLISM	SEVERE	Y	DOSE NOT CHANGED	NOT RELATED	RECOVERED/RESOLVED	2020-09-10T10:19:00/2020-09-11T20:11:00
Placebo	Yes	ATRIAL FIBRILLATION	CARDIACDISORDERS/ATRIALFIBRILLATION	MODERATE	N	NOT APPLICABLE	POTENTIALLY - POSSIBLY RELATED	NOT RECOVERED/NOT RESOLVED	2020-12-15T10:19:00/
CYT107	Yes	SINUS BRADYCARDIA	CARDIACDISORDERS/SINUSBRADYCARDIA	SEVERE	Y	NOT APPLICABLE	POTENTIALLY - POSSIBLY RELATED	RECOVERED/RESOLVED	2020-11-23T07:00:00/2020-11-25T10:00:00
CYT107	Yes	CORANOVIRUS PNEUMONIA	INFECTIONSANDINFESTATIONS/CORANOVIRUSPNEUMONIA	SEVERE	Y	NOT APPLICABLE	UNLIKELY TO BE RELATED	FATAL	2020-11-28T00:00:00/2020-11-28T00:00:00
Placebo	Yes	KLEBSIELLA PNEUMONIA	INFECTIONSANDINFESTATIONS/KLEBSIELLAPNEUMONIA	UNK	N	NA	NA	NOT RECOVERED/NOT RESOLVED	2020-11-22/
Placebo	Yes	CLOSTRIDIUM GASTROENTERITIS	INFECTIONSANDINFESTATIONS/CLOSTRIDIUM GASTROENTERITIS	UNK	N	NA	NA	NOT RECOVERED/NOT RESOLVED	2020-11-23/
Placebo	Yes	BILATERAL LEG SWELLING	GENERALDISORDERSANDADMINISTRATIONSITECONDITIONS/PERIPHERALSWELLING	MODERATE	N	DOSE NOT CHANGED	NOT RELATED	RECOVERED/RESOLVED	2020-06-26T18:31:00/2020-06-30T16:48:00
Placebo	Yes	DIARRHEA	GASTROINTESTINALDISORDERS/DIARRHOEA	MODERATE	N	DOSE NOT CHANGED	NOT RELATED	RECOVERING/RESOLVING	2020-06-26T09:17:00/
Placebo	Yes	TACHYCARDIA	CARDIACDISORDERS/TACHYCARDIA	MODERATE	N	DOSE NOT CHANGED	NOT RELATED	RECOVERED/RESOLVED	2020-06-26T16:29:00/2020-06-27T09:27:00
CYT107	Yes	MULTIORGAN FAILURE	GENERALDISORDERSANDADMINISTRATIONSITECONDITIONS/MULTIPLEORGANDYSFUNCTIONSYNDROME	SEVERE	Y	NOT APPLICABLE	NOT RELATED	FATAL	2020-10-14T14:51:00/2020-10-14T14:51:00
CYT107	Yes	KLEBSIELLA PNEUMONIA	INFECTIONSANDINFESTATIONS/KLEBSIELLAPNEUMONIA	UNK	N	NA	NA	RECOVERED/ RESOLVED	2020-10-06/2020-10-14
CYT107	Yes	MULTIORGAN FAILURE SECONDARY TO COVID-19 PNEUMONITIS	INFECTIONSANDINFESTATIONS/COVIDPNEUMONIA	SEVERE	Y	DOSE NOT CHANGED	UNLIKELY TO BE RELATED	FATAL	NA/2020-11-10T 00:00:00
CYT107	Yes	E-COLI PNEUMONIA	INFECTIONSANDINFESTATIONS/ECOLIPNEUMONIA	UNK	N	NA	NA	RECOVERED/ RESOLVED	2020-11-01/2020-11-10
CYT107	Yes	ORAL THRUSH	INFECTIONSANDINFESTATIONS/ORALCANDIDIASIS	MILD	N	DOSE NOT CHANGED	UNLIKELY TO BE RELATED	RECOVERED/RESOLVED	2020-11-25/2020-12-01
CYT107	Yes	INCREASED ALT - 220 AT PEAK	INVESTIGATIONS/ALANINEAMINOTRANSFERASEINCREASED	MILD	N	DOSE NOT CHANGED	POTENTIALLY - POSSIBLY RELATED	RECOVERING/RESOLVING	2021-02-08T12:50:00/
CYT107	Yes	RECTAL BLEEDING	GASTROINTESTINALDISORDERS/RECTALHAEMORRHAGE	MILD	N	NOT APPLICABLE	UNLIKELY TO BE RELATED	RECOVERING/RESOLVING	2021-03-05T00:00:00/
Placebo	Yes	ACUTE RENAL FAILURE	RENALANDURINARYDISORDERS/ACUTEKIDNEYINJURY	SEVERE	Y	DOSE NOT CHANGED	NOT RELATED	NOT RECOVERED/NOT RESOLVED	2020-09-15T08:00:00/
Placebo	Yes	ANEMIA	BLOODANDLYMPHATICSYSTEMDISORDERS/ANAEMIA	MILD	N	DOSE NOT CHANGED	NOT RELATED	NOT RECOVERED/NOT RESOLVED	2020-09-16T20:00:00/
Placebo	Yes	HEMORRAGIC STROKE	NERVOUSSYSTEMDISORDERS/HAEMORRHAGICSTROKE	SEVERE	Y	DRUG WITHDRAWN	NOT RELATED	FATAL	2020-09-23T15:25:00/2020-09-23T21:40:00
Placebo	Yes	HYPERKALEMIA	METABOLISMANDNUTRITIONDISORDERS/HYPERKALAEMIA	MILD	N	DOSE NOT CHANGED	NOT RELATED	RECOVERED/RESOLVED	2020-09-15T08:00:00/2020-09-19T09:05:00
Placebo	Yes	MULTI ORGAN FAILURE	GENERALDISORDERSANDADMINISTRATIONSITECONDITIONS/MULTIPLEORGANDYSFUNCTIONSYNDROME	SEVERE	Y	DOSE NOT CHANGED	NOT RELATED	UNKNOWN	2020-09-18T19:19:00/
Placebo	Yes	VENTILATOR AQUIERED PNEUMONIA HAEMOPHILUS INFLUENZAE-E.COLI	INFECTIONSANDINFESTATIONS/PNEUMONIA	SEVERE	Y	DOSE NOT CHANGED	NOT RELATED	NOT RECOVERED/NOT RESOLVED	2020-09-15T19:00:00/
CYT107	Yes	ACUTE RENAL FAILURE	RENALANDURINARYDISORDERS/ACUTEKIDNEYINJURY	SEVERE	Y	DOSE NOT CHANGED	NOT RELATED	NOT RECOVERED/NOT RESOLVED	2020-10-24T08:00:00/
CYT107	Yes	ACUTE RESPIRATORY FAILURE	RESPIRATORY,THORACICANDMEDIASTINALDISORDERS/ACUTERESPIRATORYFAILURE	SEVERE	Y	NOT APPLICABLE	NOT RELATED	FATAL	2020-10-18T18:30:00/2020-10-25T02:22:00
CYT107	Yes	HYPERKALEMIA	METABOLISMANDNUTRITIONDISORDERS/HYPERKALAEMIA	MODERATE	N	DOSE NOT CHANGED	NOT RELATED	RECOVERING/RESOLVING	2020-10-23T08:00:00/
CYT107	Yes	VENTILATOR ACQUIRED PNEUMONIA	INFECTIONSANDINFESTATIONS/PNEUMONIA	MODERATE	N	DOSE NOT CHANGED	NOT RELATED	RECOVERING/RESOLVING	2020-10-21T07:00:00/
Placebo	Yes	ANEMIA	BLOODANDLYMPHATICSYSTEMDISORDERS/ANAEMIA	MILD	N	DOSE NOT CHANGED	NOT RELATED	RECOVERING/RESOLVING	2020-11-17T08:00:00/
Placebo	Yes	BACTEREMIA	INFECTIONSANDINFESTATIONS/BACTERAEMIA	MODERATE	N	DOSE NOT CHANGED	NOT RELATED	RECOVERED/RESOLVED	2020-11-17T12:00:00/2020-12-03T08:00:00
Placebo	Yes	BLOOD STOOLS	GASTROINTESTINALDISORDERS/HAEMATOCHEZIA	MILD	N	DOSE NOT CHANGED	NOT RELATED	RECOVERED/RESOLVED	2020-11-03T14:00:00/2020-11-04T11:00:00
Placebo	Yes	DECREASED CONSCIOUSNESS	NERVOUSSYSTEMDISORDERS/NEUROLOGICALSYMPTOM	SEVERE	Y	DOSE NOT CHANGED	NOT RELATED	RECOVERED/RESOLVED WITH SEQUELAE	2020-11-04T08:00:00/2020-12-22T00:00:00
Placebo	Yes	DIARRHEA	GASTROINTESTINALDISORDERS/DIARRHOEA	MILD	N	NOT APPLICABLE	NOT RELATED	RECOVERING/RESOLVING	2020-12-11T10:00:00/
Placebo	No	ILEUS	GASTROINTESTINALDISORDERS/ILEUS	MILD	N	DOSE NOT CHANGED	NOT RELATED	RECOVERED/RESOLVED	2020-11-01T08:00:00/2020-11-03T12:00:00
Placebo	Yes	MULTIPLE MICROVASCULARIMPAIRMENT OF THE BRAIN	NERVOUSSYSTEMDISORDERS/CEREBROVASCULARACCIDENT	SEVERE	Y	DOSE NOT CHANGED	NOT RELATED	RECOVERED/RESOLVED WITH SEQUELAE	2020-11-10T09:25:00/2020-12-18T00:00:00
Placebo	Yes	RIGHT FOOT NECROSIS	GENERALDISORDERSANDADMINISTRATIONSITECONDITIONS/NECROSIS	SEVERE	Y	DOSE NOT CHANGED	NOT RELATED	RECOVERED/RESOLVED WITH SEQUELAE	2020-11-06T10:00:00/NA
Placebo	Yes	SINUSITIS	INFECTIONSANDINFESTATIONS/SINUSITIS	MILD	N	DOSE NOT CHANGED	NOT RELATED	RECOVERED/RESOLVED	2020-11-04T16:45:00/2020-11-12T16:00:00
Placebo	Yes	VENTILATION AQUIRED PNEUMONIA	INFECTIONSANDINFESTATIONS/PNEUMONIA	MODERATE	N	DOSE NOT CHANGED	NOT RELATED	RECOVERED/RESOLVED	2020-11-17T08:00:00/2020-11-25T10:00:00
Placebo	Yes	ACUTE COR PULMONALE	RESPIRATORY,THORACICANDMEDIASTINALDISORDERS/CORPULMONALEACUTE	SEVERE	Y	NOT APPLICABLE	NOT RELATED	NOT RECOVERED/NOT RESOLVED	2020-12-04T12:00:00/
Placebo	Yes	ANEMIA	BLOODANDLYMPHATICSYSTEMDISORDERS/ANAEMIA	MODERATE	N	DRUG WITHDRAWN	NOT RELATED	RECOVERING/RESOLVING	2020-11-27T07:30:00/
Placebo	Yes	CONJUNCTIVITIS	INFECTIONSANDINFESTATIONS/CONJUNCTIVITIS	MILD	N	NOT APPLICABLE	NOT RELATED	RECOVERING/RESOLVING	2020-11-30T20:00:00/
Placebo	Yes	HYPOXEMIA UNDER HIGH FLOW OXYGEN = WORSENING ACUTE RESPIRATORY DISTRESS SYNDROM = PULMONARY FIBROSIS	RESPIRATORY,THORACICANDMEDIASTINALDISORDERS/ACUTERESPIRATORYDISTRESSSYNDROME	SEVERE	Y	NOT APPLICABLE	NOT RELATED	FATAL	2020-11-10T00:00:00/2020-12-0T18:00:00
Placebo	Yes	PULMONARY FIBROSIS	RESPIRATORY,THORACICAN DMEDIASTINALDISORDERS/PULMONARYFIBROSIS	SEVERE	Y	NOT APPLICABLE	UNLIKELY TO BE RELATED	FATAL	2020-11-10T00:00:00/2020-12-0T18:00:00
Placebo	Yes	PREMATURE BEAT	CARDIACDISORDERS/EXTRASYSTOLES	MILD	N	NOT APPLICABLE	NOT RELATED	RECOVERED/RESOLVED	2020-11-27T16:58:00/2020-11-27T17:00:00
Placebo	Yes	PSEUDOMONAS AERUGINOSA BACTEREMIA	INFECTIONSANDINFESTATIONS/PSEUDOMONALBACTERAEMIA	MODERATE	N	DRUG WITHDRAWN	NOT RELATED	RECOVERING/RESOLVING	2020-11-27T11:50:00/
Placebo	Yes	STAPHYLOCOCCUS AUREUS BACTEREMIA	INFECTIONSANDINFESTATIONS/STAPHYLOCOCCALBACTERAEMIA	MODERATE	N	NOT APPLICABLE	NOT RELATED	RECOVERED/RESOLVED	2020-11-20T11:15:00/2020-11-27T08:00:00
Placebo	Yes	SUSTAINED HEPATIC CYTOLYSIS	HEPATOBILIARYDISORDERS/HEPATICCYTOLYSIS	SEVERE	Y	DRUG WITHDRAWN	POTENTIALLY - POSSIBLY RELATED	RECOVERED/RESOLVED	2020-11-16T08:00:00/2020-11-27T07:00:00
Placebo	Yes	URTICARIA	SKINANDSUBCUTANEOUSTISSUEDISORDERS/URTICARIA	MODERATE	N	DRUG WITHDRAWN	NOT RELATED	RECOVERING/RESOLVING	2020-11-26T08:00:00/
Placebo	Yes	URINARY INFECTION	INFECTIONSANDINFESTATIONS/URINARYTRACTINFECTION	MILD	N	DOSE NOT CHANGED	NOT RELATED	RECOVERED/RESOLVED	2020-11-28T12:00:00/2020-12-03T08:00:00
Placebo	Yes	WORSENING OF ACUTE RESPIRATORY DISTRESS SYNDROM	RESPIRATORY,THORACICANDMEDIASTINALDISORDERS/ACUTERESPIRATORYDISTRESSSYNDROME	SEVERE	Y	DOSE NOT CHANGED	NOT RELATED	RECOVERED/RESOLVED	2020-11-23T13:00:00/2020-12-01T11:30:00
CYT107	Yes	SEPTIC SHOCK	INFECTIONSANDINFESTATIONS/SEPTICSHOCK	SEVERE	Y	DOSE NOT CHANGED	NOT RELATED	FATAL	2020-11-23T17:50:00/2020-11-25T14:10:00
CYT107	Yes	VENTILATOR AQUIRED PNEUMONIA METHICILLIN SUSEPTIBLE STAPHYLOCOCCUS AUREUS	INFECTIONSANDINFESTATIONS/PNEUMONIA	SEVERE	Y	DOSE NOT CHANGED	NOT RELATED	NOT RECOVERED/NOT RESOLVED	2020-11-22T23:01:00/
Placebo	Yes	CARDIAC ARREST	CARDIACDISORDERS/CARDIACARREST	SEVERE	Y	DRUG WITHDRAWN	UNLIKELY TO BE RELATED	RECOVERED/RESOLVED	2021-04-03T14:45:00/2021-04-03T15:00:00
Placebo	Yes	HEPATIC CYTOLYSIS	HEPATOBILIARYDISORDERS/HEPATOCELLULARINJURY	MILD	N	DRUG WITHDRAWN	UNLIKELY TO BE RELATED	NOT RECOVERED/NOT RESOLVED	2021-04-02T08:00:00/
Placebo	Yes	HYPOTENSION	VASCULARDISORDERS/HYPOTENSION	MODERATE	N	NOT APPLICABLE	NOT RELATED	NOT RECOVERED/NOT RESOLVED	2021-04-03T15:00:00/
Placebo	Yes	HYPOXEMIC CARDIAC ARREST	CARDIACDISORDERS/CARDIACARREST	SEVERE	Y	NOT APPLICABLE	POTENTIALLY - POSSIBLY RELATED	FATAL	2021-04-04T12:00:00/2021-04-04T12:00:00
Placebo	Yes	HYPOXIC RESPIRATORY FAILURE	RESPIRATORY,THORACICANDMEDIASTINALDISORDERS/RESPIRATORYFAILURE	SEVERE	Y	NOT APPLICABLE	UNLIKELY TO BE RELATED	FATAL	2021-04-01T02:00:00/2021-04-01T02:00:00/
Placebo	Yes	WORSENING OF CHRONIC RENAL INSUFICIENCY	RENALANDURINARYDISORDERS/CHRONICKIDNEYDISEASE	MODERATE	N	DRUG WITHDRAWN	NOT RELATED	NOT RECOVERED/NOT RESOLVED	2021-04-02T23:00:00/
Placebo	Yes	STAPHYLOCOCCAL PNEUMONIA	INFECTIONSANDINFESTATIONS/STAPHYLOCOCCAL PNEUMONIA	UNK	N	NA	NA	NOT RECOVERED/ NOT RESOLVED	2021-04-04/
Placebo	Yes	ANEMIA	BLOODANDLYMPHATICSYSTEMDISORDERS/ANAEMIA	MILD	N	DOSE NOT CHANGED	NOT RELATED	RECOVERING/RESOLVING	2021-04-10T08:00:00/
Placebo	Yes	CUTANEOUS ERUPTION	SKINANDSUBCUTANEOUSTISSUEDISORDERS/RASH	MODERATE	N	DOSE NOT CHANGED	POTENTIALLY - POSSIBLY RELATED	RECOVERED/RESOLVED	2021-04-13T08:00:00/2021-04-22T11:00:00
Placebo	Yes	CUTANEOUS NECROSIS	SKINANDSUBCUTANEOUSTISSUEDISORDERS/SKINNECROSIS	MODERATE	N	DOSE NOT CHANGED	NOT RELATED	RECOVERING/RESOLVING	2021-04-14T11:00:00/
Placebo	Yes	INTERMITENT HEMATURIA	RENALANDURINARYDISORDERS/HAEMATURIA	MILD	N	DOSE NOT CHANGED	NOT RELATED	RECOVERED/RESOLVED	2021-04-02T08:00:00/2021-04-07T20:00:00
Placebo	Yes	MELAENA	GASTROINTESTINALDISORDERS/MELAENA	MILD	N	DOSE NOT CHANGED	NOT RELATED	RECOVERED/RESOLVED	2021-04-04T12:00:00/2021-04-12T20:00:00
Placebo	Yes	E-COLI PNEUMONIA	INFECTIONSANDINFESTATIONS/ECOLIPNEUMONIA	UNK	N	NA	NA	NOT RECOVERED/ NOT RESOLVED	2021-04-08/
Placebo	Yes	PAROXYSMAL ATRIAL FIBRILLATION	CARDIACDISORDERS/ATRIALFIBRILLATION	MILD	N	DOSE NOT CHANGED	NOT RELATED	RECOVERED/RESOLVED	2021-04-04T11:00:00/2021-04-04T17:00:00
Placebo	Yes	TRANSIENT HYPOTENSION	VASCULARDISORDERS/HYPOTENSION	MODERATE	N	DOSE NOT CHANGED	NOT RELATED	RECOVERED/RESOLVED	2021-04-03T09:00:00/2021-04-03T11:00:00
Placebo	Yes	WORSENING ACUTE RENAL FAILURE	RENALANDURINARYDISORDERS/ACUTEKIDNEYINJURY	MODERATE	N	DOSE NOT CHANGED	NOT RELATED	RECOVERED/RESOLVED	2021-04-03T11:00:00/2021-04-25T08:00:00
Placebo	Yes	WORSENING OF ARDS	RESPIRATORY,THORACICANDMEDIASTINALDISORDERS/ACUTERESPIRATORYDISTRESSSYNDROME	SEVERE	Y	DOSE NOT CHANGED	UNLIKELY TO BE RELATED	RECOVERED/RESOLVED	2021-04-02T11:00:00/2021-05-07T12:00:00
CYT107	Yes	AGGRAVATION OF WORSENING ACUTE RESPIRATORY DISTRESS	RESPIRATORY,THORACICANDMEDIASTINALDISORDERS/ACUTERESPIRATORYDISTRESSSYNDROME	SEVERE	Y	DRUG WITHDRAWN	POTENTIALLY - POSSIBLY RELATED	NOT RECOVERED/NOT RESOLVED	2021-04-09T12:00:00/
CYT107	Yes	ANEMIA	BLOODANDLYMPHATICSYSTEMDISORDERS/ANAEMIA	MILD	N	NOT APPLICABLE	NOT RELATED	RECOVERING/RESOLVING	2021-04-22T08:00:00/
CYT107	Yes	ATRIAL FIBRILLATION	CARDIACDISORDERS/ATRIALFIBRILLATION	MILD	N	NOT APPLICABLE	NOT RELATED	RECOVERED/RESOLVED	2021-04-19T11:00:00/2021-04-19T13:00:00
CYT107	Yes	CIRCULATORY FAILURE	VASCULARDISORDERS/CIRCULATORYCOLLAPSE	SEVERE	Y	NOT APPLICABLE	NOT RELATED	RECOVERED/RESOLVED	2021-04-20T00:05:00/2021-04-24T00:00:00
CYT107	Yes	HEPATIC CYTOLYSIS	HEPATOBILIARYDISORDERS/HEPATOCELLULARINJURY	MODERATE	N	DOSE NOT CHANGED	UNLIKELY TO BE RELATED	RECOVERED/RESOLVED	2021-04-10T08:00:00/2021-04-23T08:00:00
CYT107	Yes	MULTI ORGAN FAILURE	GENERALDISORDERSANDADMINISTRATIONSITECONDITIONS/MULTIPLEORGANDYSFUNCTIONSYNDROME	SEVERE	Y	NOT APPLICABLE	NOT RELATED	FATAL	2021-05-03T18:15:00/2021-05-03T18:15:00
CYT107	Yes	ORAL HERPES	INFECTIONSANDINFESTATIONS/ORALHERPES	MILD	N	NOT APPLICABLE	NOT RELATED	NOT RECOVERED/NOT RESOLVED	2021-04-30T17:45:00/
CYT107	Yes	SEPTIC SHOCK	INFECTIONSANDINFESTATIONS/SEPTICSHOCK	SEVERE	Y	NOT APPLICABLE	NOT RELATED	RECOVERED/RESOLVED	2021-04-22T09:00:00/2021-04-24T00:00:00
CYT107	Yes	VENTILATOR AQUIRED PNEUMONIA	INFECTIONSANDINFESTATIONS/PNEUMONIA	MODERATE	N	NOT APPLICABLE	POTENTIALLY - POSSIBLY RELATED	NOT RECOVERED/NOT RESOLVED	2021-04-17T11:40:00/
Placebo	Yes	CONFUSION	PSYCHIATRICDISORDERS/CONFUSIONALSTATE	MILD	N	DOSE NOT CHANGED	NOT RELATED	RECOVERED/RESOLVED	2021-08-18T11:00:00/2021-08-28T22:00:00
Placebo	Yes	GASTRO INTESTINAL BLEEDING	GASTROINTESTINALDISORDERS/GASTROINTESTINALHAEMORRHAGE	MILD	N	DOSE NOT CHANGED	NOT RELATED	RECOVERED/RESOLVED	2021-08-18T11:00:00/2021-08-28T08:00:00
Placebo	Yes	WORSENING RESPIRATORY FAILURE	RESPIRATORY,THORACICANDMEDIASTINALDISORDERS/RESPIRATORYFAILURE	SEVERE	Y	DOSE NOT CHANGED	POTENTIALLY - POSSIBLY RELATED	RECOVERED/RESOLVED	2021-08-08T19:00:00/2021-08-24T08:00:00
CYT107	Yes	PARESTHESIA	NERVOUSSYSTEMDISORDERS/PARAESTHESIA	MILD	N	NOT APPLICABLE	UNLIKELY TO BE RELATED	RECOVERED/RESOLVED	2021-12-10T08:00:00/2021-12-15T11:00:00
CYT107	Yes	PETECHIAL PURPURA ON THE BOTH ANCKLES	SKINANDSUBCUTANEOUSTISSUEDISORDERS/PURPURA	MILD	N	NOT APPLICABLE	NOT RELATED	RECOVERED/RESOLVED	2021-12-12T08:00:00/2021-12-15T11:00:00
Placebo	Yes	ATRIAL FIBRILLATION	CARDIACDISORDERS/ATRIALFIBRILLATION	MODERATE	N	DOSE NOT CHANGED	NOT RELATED	RECOVERED/RESOLVED	2021-12-19T18:30:00/2021-12-20T23:00:00
Placebo	Yes	WORSENING ACUTE RESPIRATORY DISTRESS	RESPIRATORY,THORACICANDMEDIASTINALDISORDERS/ACUTERESPIRATORYDISTRESSSYNDROME	SEVERE	Y	DOSE NOT CHANGED	NOT RELATED	RECOVERED/RESOLVED	2021-12-13T01:27:00/2021-12-22T10:15:00
Placebo	Yes	STREPTOCOCCUSPNEUMONIA	INFECTIONSANDINFESTATIONS/STREPTOCOCCUSPNEUMONIA	UNK	N	NA	NA	RECOVERED/ RESOLVED	2021-12-16/2021-12-22
Placebo	Yes	HEPARIN INDUCED THROMBOCYTOPENIA	BLOODANDLYMPHATICSYSTEMDISORDERS/HEPARIN-INDUCEDTHROMBOCYTOPENIA	SEVERE	Y	DOSE NOT CHANGED	NOT RELATED	RECOVERED/RESOLVED	2021-12-21T08:00:00/2022-01-03T08:56:00
CYT107	Yes	FEVER	GENERALDISORDERSANDADMINISTRATIONSITECONDITIONS/PYREXIA	MILD	N	NOT APPLICABLE	PROBABLY - LIKELY RELATED	RECOVERED/RESOLVED	2022-02-14T23:00:00/2022-02-14T23:59:00
CYT107	Yes	MACULOPAPULAR ERUPTION TRUNK AND ROOTS OF LIMB	SKINANDSUBCUTANEOUSTISSUEDISORDERS/RASHMACULO-PAPULAR	MODERATE	N	NOT APPLICABLE	NOT RELATED	RECOVERING/RESOLVING	2022-02-16T16:00:00/
CYT107	Yes	ACUTE GENERALIZED ERYTHEMATOUS PUSTULOSIS	SKINANDSUBCUTANEOUSTISSUEDISORDERS/RASHERYTHEMATOUS	MODERATE	N	DOSE NOT CHANGED	POTENTIALLY - POSSIBLY RELATED	RECOVERED/RESOLVED	2020-09-30T10:30:00/2020-10-09T09:59:00
CYT107	Yes	ENTEROBACTER PNEUMONIA	INFECTIONSANDINFESTATIONS/ ENTEROBACTERPNEUMONIA	UNK	N	NA	NA	RECOVERED/ RESOLVED	2020-09-19/2020-10-03
CYT107	Yes	PSEUDOMONAS URINARY TRACT INFECTION	INFECTIONSANDINFESTATIONS/PSEUDOMONASURINARY TRACTINFECTION	UNK	N	NA	NA	RECOVERED/ RESOLVED	2020-10-07/2020-10-27
CYT107	Yes	WORSENING OF ACUTE GENERALIZED ERYTHEMATOUS PUSTULOSIS	SKINANDSUBCUTANEOUSTISSUEDISORDERS/ ACUTEGENERALIZED EXANTHEMATOUSPUSTULOSIS	SEVERE	Y	DOSE NOT CHANGED	NOT RELATED	RECOVERED/RESOLVED	2020-10-03T12:04:00/2020-10-09T09:59:00
CYT107	Yes	LEFT ARM DISABILITY	NERVOUSSYSTEMDISORDER/MONOPARESIS	SEVERE	Y	NOT APPLICABLE	UNLIKELY TO BE RELATED	NOT RECOVERED/NOT RESOLVED	2020-10-12T00:00:00/
CYT107	Yes	SKIN REACTION	SKINANDSUBCUTANEOUSTISSUEDISORDERS/SKINREACTION	MODERATE	N	DOSE NOT CHANGED	PROBABLY - LIKELY RELATED	NOT RECOVERED/NOT RESOLVED	2020-11-09T12:00:00/
CYT107	Yes	BACTEREMIA	INFECTIONSANDINFESTATIONS/BACTEREMIA	UNK	N	NA	NA	RECOVERED/ RESOLVED	2020-11-02/2020-11-18
CYT107	Yes	PNEUMONIA	INFECTIONSANDINFESTATIONS/PNEUMONIA	UNK	N	NA	NA	RECOVERED/ RESOLVED	2020-11-16/2020-11-28
CYT107	Yes	HEMOPHILIA	CONGENITAL,FAMILIALANDGENETICDISORDERS/HAEMOPHILIA	MODERATE	N	DOSE NOT CHANGED	NOT RELATED	NOT RECOVERED/NOT RESOLVED	2020-11-10T12:00:00/
CYT107	Yes	SHOCK	VASCULARDISORDERS/SHOCK	SEVERE	Y	NOT APPLICABLE	NOT RELATED	FATAL	2020-11-30T14:00:00/2020-12-01T17:45:00
CYT107	Yes	SKIN INFLAMMATORY REACTION	SKINANDSUBCUTANEOUSTISSUEDISORDERS/DERMATITIS	MILD	N	DOSE NOT CHANGED	PROBABLY - LIKELY RELATED	RECOVERED/RESOLVED	2020-11-13T12:31:00/2020-12-01T17:45:00
CYT107	Yes	VENO VENOUS EXTRACORPORAL MEMBRANE OXYGENATION PROGRESSION OF COVID-19	GENERALDISORDERSANDADMINISTRATIONSITECONDITIONS/CONDITION AGGRAVATED	SEVERE	Y	DOSE NOT CHANGED	UNLIKELY TO BE RELATED	NOT RECOVERED/NOT RESOLVED	2020-11-05 T00:00:00/
CYT107	Yes	VENTILATOR ACQUIRED PNEUMONIAE	INFECTIONSANDINFESTATIONS/PNEUMONIA	SEVERE	Y	NOT APPLICABLE	NOT RELATED	NOT RECOVERED/NOT RESOLVED	2020-11-27T12:00:00/
CYT107	Yes	ERYTHEMA LOCALIZED IN ABDOMINAL AND LEG	SKINANDSUBCUTANEOUSTISSUEDISORDERS/ERYTHEMA	MILD	N	DOSE NOT CHANGED	PROBABLY - LIKELY RELATED	RECOVERING/RESOLVING	2020-11-20T10:00:00/
CYT107	Yes	INFLAMMATORY ANEMIA	BLOODANDLYMPHATICSYSTEMDISORDERS/ANAEMIA	SEVERE	Y	NOT APPLICABLE	NOT RELATED	NOT RECOVERED/NOT RESOLVED	2020-12-09T14:00:00/
CYT107	Yes	PSEUDOMONAS PNEUMONIA	INFECTIONSANDINFESTATIONS/PSEUDOMONASPNEUMONIA	UNK	N	NA	NA	RECOVERED/ RESOLVED	2020-11-20/2021-01-03
CYT107	Yes	SEPTIC SHOCK ON PERITONITIS AND DIGESTIVE ULCER	INFECTIONSANDINFESTATIONS/SEPTICSHOCK	SEVERE	Y		NOT APPLICABLE		NOT RELATED
CYT107	Yes	DIGESTIVE ULCER	GASTROINTESTINALDISORDERS/GASTROINTESTINALULCER	SEVERE	Y	NOT APPLICABLE		UNLIKELY TO BE RELATED
CYT107	Yes	PERITONITIS	INFECTIONSANDINFESTATIONS/PERITONITIS	SEVERE	Y	NOT APPLICABLE		UNLIKELY TO BE RELATED
Placebo	Yes	ANEMIA	BLOODANDLYMPHATICSYSTEMDISORDERS/ANAEMIA	SEVERE	Y	NOT APPLICABLE	NOT RELATED	NOT RECOVERED/NOT RESOLVED	2020-12-07T12:00:00/
Placebo	Yes	SKIN INFLAMMATORY REACTION	SKINANDSUBCUTANEOUSTISSUEDISORDERS/DERMATITIS	MODERATE	N	NOT APPLICABLE	PROBABLY - LIKELY RELATED	RECOVERING/RESOLVING	2020-12-02T13:43:00/
Placebo	Yes	VENTILATOR ACQUIRED PNEUMONIAE	INFECTIONSANDINFESTATIONS/PNEUMONIA	SEVERE	Y	NOT APPLICABLE	UNLIKELY TO BE RELATED	NOT RECOVERED/NOT RESOLVED	2020-11-26T22:00:00/
Placebo	Yes	PNEUMONIA	INFECTIONSANDINFESTATIONS/PNEUMONIA	UNK	N	NA	NA	RECOVERED/ RESOLVED	2020-11-21/2020-12-31
Placebo	Yes	HSV CUTANEOUS SHINGLES	INFECTIONSANDINFESTATIONS/HSVCUTANEOUS SHINGLES	UNK	N	NA	NA	RECOVERED/ RESOLVED	2020-12-14/2020-12-20
Placebo	Yes	KLEBSIELLA URINARY INFECTION	INFECTIONSANDINFESTATIONS/KLEBSIELLA URINARY INFECTION	UNK	N	NA	NA	NOT RECOVERED/ NOT RESOLVED	2020-10-17/
Placebo	Yes	KLEBSIELLA PNEUMONIA	INFECTIONSANDINFESTATIONS/KLEBSIELLAPNEUMONIA	UNK	N	NA	NA	NOT RECOVERED/ NOT RESOLVED	2020-10-17/
Placebo	Yes	CITROBACTER AND SERRATIA PNEUMONIA	INFECTIONSANDINFESTATIONS/CITROBACTERAND SERRATIAPNEUMONIA	UNK	N	NA	NA	NOT RECOVERED/ NOT RESOLVED	2020-10-17/
Placebo	Yes	ENTEROCOCCUS BACTERAEMIA	INFECTIONSANDINFESTATIONS/ENTEROCOCCUS BACTERAEMIA	UNK	N	NA	NA	RECOVERED/ RESOLVED	2020-10-24/2020-10-28
Placebo	Yes	HYPERKALEMIA	METABOLISMANDNUTRITIONDISORDERS/HYPERKALAEMIA	MILD	N	DOSE NOT CHANGED	NOT RELATED	RECOVERED/RESOLVED	2020-10-19T17:00:00/2020-10-20T05:44:00
Placebo	Yes	HYPERNATREMIA	METABOLISMANDNUTRITIONDISORDERS/HYPERNATRAEMIA	MODERATE	N	NOT APPLICABLE	NOT RELATED	RECOVERED/RESOLVED	2020-11-03T08:00:00/2020-11-05T07:00:00
Placebo	Yes	PNEUMOTHORAX	RESPIRATORY,THORACICANDMEDIASTINALDISORDERS/PNEUMOTHORAX	MODERATE	N	DOSE NOT CHANGED	NOT RELATED	RECOVERED/RESOLVED	2020-10-13T11:00:00/2020-10-13T16:00:00
Placebo	Yes	RENAL FAILURE	RENALANDURINARYDISORDERS/RENALFAILURE	MODERATE	N	NOT APPLICABLE	NOT RELATED	NOT RECOVERED/NOT RESOLVED	2020-11-10T07:00:00/
Placebo	Yes	RESPIRATORY FAILURE	RESPIRATORY,THORACICANDMEDIASTINALDISORDERS/RESPIRATORYFAILURE	MODERATE	Y	DOSE NOT CHANGED	NOT RELATED	NOT RECOVERED/NOT RESOLVED	2020-10-11T10:00:00/
Placebo	Yes	SEPTIC SHOCK	INFECTIONSANDINFESTATIONS/SEPTICSHOCK	SEVERE	Y	DOSE NOT CHANGED	NOT RELATED	RECOVERED/RESOLVED	2020-10-17T06:00:00/2020-10-29T08:57:00
Placebo	Yes	MULTIPLE ORGAN FAILURE	GENERALDISORDERSANDADMINISTRATIONSITECONDITIONS/MULTIPLEORGANFAILURE	SEVERE	Y	NOT APPLICABLE	UNLIKELY TO BE RELATED	FATAL	2020-11-12T00:00:00/2020-11-14T00:00:00
Placebo	Yes	CYTOMEGALOVIRUS INFECTION	INFECTIONSANDINFESTATIONS/CYTOMEGALOVIRUSINFECTION	MODERATE	N	NOT APPLICABLE	NOT RELATED	RECOVERED/RESOLVED	2020-11-18T18:00:00/2020-11-22T12:20:00
Placebo	Yes	HEMORRHAGIC SHOCK	VASCULARDISORDERS/SHOCKHAEMORRHAGIC	SEVERE	Y	NOT APPLICABLE	NOT RELATED	FATAL	2020-11-21T21:00:00/2020-11-22T12:20:00
Placebo	Yes	HYPERKALEMIA	METABOLISMANDNUTRITIONDISORDERS/HYPERKALAEMIA	MILD	N	DOSE NOT CHANGED	NOT RELATED	RECOVERED/RESOLVED	2020-10-26T23:00:00/2020-10-28T02:00:00
Placebo	Yes	RENAL FAILURE	RENALANDURINARYDISORDERS/RENALFAILURE	MODERATE	N	NOT APPLICABLE	NOT RELATED	NOT RECOVERED/NOT RESOLVED	2020-11-13T11:00:00/
Placebo	Yes	VENTILATORY ACQUIRED PNEUMONIAE	INFECTIONSANDINFESTATIONS/PNEUMONIA	SEVERE	Y	NOT APPLICABLE	NOT RELATED	RECOVERED/RESOLVED	2020-11-05T09:00:00/2020-11-21T11:00:00
Placebo	Yes	VENTILATORY ACQUIRED PNEUMONIAE	RESPIRATORY,THORACICANDMEDIASTINALDISORDERS/RESPIRATORYFAILURE	SEVERE	Y	DOSE NOT CHANGED	UNIKELY TO BE RELATED	RECOVERED/RESOLVED	2020-10-29T09:00:00/2020-11-05T00:00:00
CYT107	Yes	ACUTE RESPIRATORY DISTRESS SYNDROME	RESPIRATORY,THORACICANDMEDIASTINALDISORDERS/ACUTERESPIRATORYDISTRESSSYNDROME	SEVERE	Y	DRUG WITHDRAWN	POTENTIALLY - POSSIBLY RELATED	RECOVERED/RESOLVED	2020-11-25T21:00:00/2020-12-01T10:00:00
CYT107	Yes	PULMONARY OEDEMA	RESPIRATORY,THORACICANDMEDIASTINALDISORDERS/PULMONARYOEDEMA	MODERATE	N	DOSE NOT CHANGED	NOT RELATED	RECOVERING/RESOLVING	2020-11-23T02:00:00/
CYT107	Yes	HYPOKALEMIA	METABOLISMANDNUTRITIONDISORDERS/HYPOKALAEMIA	MODERATE	N	NOT APPLICABLE	NOT RELATED	RECOVERED/RESOLVED	2021-08-06T09:00:00/2021-08-06T16:00:00
CYT107	Yes	LEFT PNEUMOTHORAX	RESPIRATORY,THORACICANDMEDIASTINALDISORDERS/PNEUMOTHORAX	MODERATE	N	DOSE NOT CHANGED	NOT RELATED	RECOVERED/RESOLVED	2021-08-06T10:00:00/2021-08-06T12:00:00
CYT107	Yes	MYOCARDIAL ISCHEMIA	CARDIACDISORDERS/MYOCARDIALISCHAEMIA	MODERATE	N	NOT APPLICABLE	NOT RELATED	NOT RECOVERED/NOT RESOLVED	2021-08-06T10:00:00/
CYT107	Yes	SUPRAVENTRICULAR TACHYCARDIA	CARDIACDISORDERS/SUPRAVENTRICULARTACHYCARDIA	MODERATE	N	NOT APPLICABLE	NOT RELATED	RECOVERED/RESOLVED	2021-08-06T09:00:00/2021-08-06T12:00:00
CYT107	Yes	VENTILATORY ACQUIRED PNEUMONIAE	INFECTIONSANDINFESTATIONS/PNEUMONIA	SEVERE	N	NOT APPLICABLE	NOT RELATED	NOT RECOVERED/NOT RESOLVED	2021-08-08T17:00:00/
CYT107	Yes	VITAMIN B12 DEFICIENCY	METABOLISMANDNUTRITIONDISORDERS/VITAMINB12DEFICIENCY	MILD	N	DOSE NOT CHANGED	NOT RELATED	NOT RECOVERED/NOT RESOLVED	2021-07-30T16:00:00/
CYT107	Yes	WORSENING RESPIRATORY FAILURE	RESPIRATORY,THORACICANDMEDIASTINALDISORDERS/RESPIRATORYFAILURE	SEVERE	Y	DRUG WITHDRAWN	NOT RELATED	FATAL	2021-08-01T04:14:00/
CYT107	Yes	ACUTE RENAL FAILURE WITH ACIDOSIS MIXED	RENALANDURINARYDISORDERS/ACUTEKIDNEYINJURY	SEVERE	Y	DOSE NOT CHANGED	NOT RELATED	NOT RECOVERED/NOT RESOLVED	2020-11-19/
CYT107	Yes	INFLAMMATORY SHOCK	VASCULARDISORDERS/SHOCK	SEVERE	Y	DOSE NOT CHANGED	NOT RELATED	NOT RECOVERED/NOT RESOLVED	2020-12-03/
CYT107	Yes	MULTIPLE ORGANS FAILURE ENTRAINING ONE LIMITING AND STOPPING ACTIVES THERAPIES	GENERALDISORDERSANDADMINISTRATIONSITECONDITIONS/MULTIPLEORGANDYSFUNCTIONSYNDROME	SEVERE	Y	NOT APPLICABLE	NOT RELATED	FATAL	2020-12-03/2020-12-05T12:10:00
CYT107	No	PROFOND LYMPHOPENIA	BLOODANDLYMPHATICSYSTEMDISORDERS/LYMPHOPENIA	MODERATE	N	DOSE NOT CHANGED	NOT RELATED	NOT RECOVERED/NOT RESOLVED	2020-11-09T08:25:00/
CYT107	No	BACTERIAL PNEUMONIA	INFECTIONSANDINFESTATIONS /BACTERIAL PNEUMONIA	UNK	N	NA	NA	RECOVERED/ RESOLVED	2020-11-29/2020-12-05
CYT107	Yes	SEPTIC SHOCK	INFECTIONSANDINFESTATIONS/SEPTICSHOCK	SEVERE	Y	DOSE NOT CHANGED	NOT RELATED	RECOVERED/RESOLVED	2020-11-29/2020-12-02
CYT107	Yes	SEVERE HEMORRHAGIC SHOCK WITH MASSIVE TRANSFUSION DUE TO DUODENAL ULCER	VASCULARDISORDERS/SHOCKHAEMORRHAGIC	SEVERE	Y	DOSE NOT CHANGED	NOT RELATED	RECOVERED/RESOLVED	2020-11-18/2020-11-20
CYT107	Yes	SEVERE HEMORRHAGIC SHOCK WITH MASSIVE TRANSFUSION DUE TO DUODENAL ULCER	GASTROINTESTINAL DISORDER/DUODENALULCER	SEVERE	Y	DOSE NOT CHANGED	UNLIKELY TO BE RELATED	RECOVERED/RESOLVED	2020-11-18T00:00:00/2020-11-20T00:00:00
CYT107	No	LYMPHOPENIA	BLOODANDLYMPHATICSYSTEMDISORDERS/LYMPHOPENIA	MODERATE	N	DOSE NOT CHANGED	NOT RELATED	UNKNOWN	2021-07-26T06:00:00/
Placebo	Yes	ACUTE RESPIRATORY FAILURE, NEED FOR MECHANICAL VENTILATION	RESPIRATORY,THORACICANDMEDIASTINALDISORDERS/ACUTERESPIRATORYFAILURE	SEVERE	Y	DRUG INTERRUPTED	NOT RELATED	NOT RECOVERED/NOT RESOLVED	2022-01-29T22:00:00/
Placebo	Yes	GENERALIZED EDEMA	GENERALDISORDERSANDADMINISTRATIONSITECONDITIONS/GENERALISEDOEDEMA	MODERATE	N	DOSE NOT CHANGED	NOT RELATED	RECOVERED/RESOLVED	2022-02-03T10:30:00/2022-02-20T16:00:00
Placebo	Yes	HERPES SIMPLEX VIRUS ACTIVATION	INFECTIONSANDINFESTATIONS/HERPESSIMPLEX	MODERATE	N	DOSE NOT CHANGED	NOT RELATED	RECOVERED/RESOLVED	2022-02-07T16:30:00/2022-02-20T08:00:00
Placebo	Yes	HYPERCAPNIA	RESPIRATORY,THORACICANDMEDIASTINALDISORDERS/HYPERCAPNIA	MODERATE	N	NOT APPLICABLE	NOT RELATED	RECOVERING/RESOLVING	2022-02-16T06:21:00/
Placebo	Yes	HYPERKALEMIA	METABOLISMANDNUTRITIONDISORDERS/HYPERKALAEMIA	MODERATE	N	NOT APPLICABLE	NOT RELATED	RECOVERED/RESOLVED	2022-02-13T06:00:00/2022-02-18T04:49:00
Placebo	Yes	HYPERTHERMIA	GENERALDISORDERSANDADMINISTRATIONSITECONDITIONS/HYPERTHERMIA	MODERATE	N	DOSE NOT CHANGED	NOT RELATED	RECOVERED/RESOLVED	2022-02-04T12:00:00/2022-02-05T00:00:00
Placebo	Yes	HYPOTENSION	VASCULARDISORDERS/HYPOTENSION	MODERATE	N	DOSE NOT CHANGED	NOT RELATED	RECOVERED/RESOLVED	2022-02-01T02:01:00/2022-02-08T18:07:00
Placebo	Yes	ICU AQUIRED NEUROMUSCULAR WEAKNESS	MUSCULOSKELETALANDCONNECTIVETISSUEDISORDERS/MUSCULARWEAKNESS	MODERATE	N	NOT APPLICABLE	NOT RELATED	RECOVERING/RESOLVING	2022-03-10T11:28:00/
Placebo	Yes	LATE AWAKENING DUE TO HIGH DOSE OF SEDATION	INJURY,POISONINGANDPROCEDURALCOMPLICATIONS/SEDATIONCOMPLICATION	MODERATE	N	NOT APPLICABLE	NOT RELATED	RECOVERED/RESOLVED	2022-03-01T11:13:00/2022-03-07T08:00:00
Placebo	Yes	PNEUMONIA	INFECTIONSANDINFESTATIONS/PNEUMONIA	MODERATE	N	DOSE NOT CHANGED	NOT RELATED	RECOVERED/RESOLVED	2022-01-30T05:01:00/2022-02-09T08:00:00
Placebo	Yes	VENTILATOR ASSOCIATED PNEUMONIA	INFECTIONSANDINFESTATIONS/PNEUMONIA	SEVERE	Y	DOSE NOT CHANGED	NOT RELATED	RECOVERED/RESOLVED	2022-02-07T16:31:00/2022-02-25T12:00:00
Placebo	Yes	VENTILATOR ASSOCIATED PNEUMONIA	INFECTIONSANDINFESTATIONS/PNEUMONIA	SEVERE	Y	NOT APPLICABLE	NOT RELATED	RECOVERED/RESOLVED	2022-03-06T20:45:00/2022-03-16T12:00:00
Placebo	Yes	VOMITING	GASTROINTESTINALDISORDERS/VOMITING	MODERATE	N	DOSE NOT CHANGED	NOT RELATED	RECOVERED/RESOLVED	2022-01-31T00:00:00/2022-02-05T00:00:00
Placebo	Yes	ACUTE KIDNEY INJURY	RENALANDURINARYDISORDERS/ACUTEKIDNEYINJURY	MODERATE	N	DOSE NOT CHANGED	NOT RELATED	RECOVERED/RESOLVED	2021-04-22/2021-04-25T04:40:00
Placebo	Yes	HYPOXEMIA	RESPIRATORY,THORACICANDMEDIASTINALDISORDERS/RESPIRATORYDISORDER	SEVERE	Y	DOSE NOT CHANGED	NOT RELATED	NOT RECOVERED/NOT RESOLVED	2021-04-22T12:00:00/
Placebo	Yes	PULMONARY EMBOLISM	RESPIRATORY,THORACICANDMEDIASTINALDISORDERS/PULMONARYEMBOLISM	SEVERE	Y	DOSE NOT CHANGED	NOT RELATED	NOT RECOVERED/NOT RESOLVED	2021-04-24T11:12:00/
Placebo	Yes	REFRACTORY HYPOXEMIA	RESPIRATORY,THORACICANDMEDIASTINALDISORDERS/HYPOXIA	SEVERE	Y	DRUG WITHDRAWN	NOT RELATED	FATAL	2021-05-03T13:04:00/2021-05-08T12:00:00
Placebo	Yes	VENTILATOR ACQUIERED PNEUMONIA	INFECTIONSANDINFESTATIONS/PNEUMONIA	SEVERE	Y	DRUG INTERRUPTED	NOT RELATED	NOT RECOVERED/NOT RESOLVED	2021-04-29T12:30:00/
CYT107	Yes	PULMONARY EMBOLISM	RESPIRATORY,THORACICANDMEDIASTINALDISORDERS/PULMONARYEMBOLISM	SEVERE	Y	DOSE NOT CHANGED	NOT RELATED	RECOVERING/RESOLVING	2021-07-31T16:12:00/
CYT107	Yes	SKIN REDNESS 2 ARMS AND 2 THIGHS	SKINANDSUBCUTANEOUSTISSUEDISORDERS/ERYTHEMA	MILD	N	DOSE NOT CHANGED	POTENTIALLY - POSSIBLY RELATED	RECOVERED/RESOLVED	2021-08-11T10:00:00/2021-08-20T10:00:00
Placebo	Yes	ANEMIA	BLOODANDLYMPHATICSYSTEMDISORDERS/ANAEMIA	SEVERE	Y	NOT APPLICABLE	NOT RELATED	NOT RECOVERED/NOT RESOLVED	2021-10-27T05:39:00/
Placebo	Yes	BASI-THORACIC PAIN	GENERALDISORDERSANDADMINISTRATIONSITECONDITIONS/CHESTPAIN	MODERATE	N	NOT APPLICABLE	NOT RELATED	RECOVERED/RESOLVED	2021-10-14T12:16:00/2021-10-15T20:00:00
Placebo	Yes	DEEP VEINOUS THROMBOSIS	VASCULARDISORDERS/DEEPVEINTHROMBOSIS	SEVERE	Y	DRUG WITHDRAWN	NOT RELATED	NOT RECOVERED/NOT RESOLVED	2021-10-14T16:00:00/
Placebo	Yes	HYPERGLYCEMIA	METABOLISMANDNUTRITIONDISORDERS/HYPERGLYCAEMIA	MODERATE	N	NOT APPLICABLE	NOT RELATED	RECOVERING/RESOLVING	2021-10-16T20:46:00/
Placebo	Yes	HYPERKALEMIA	METABOLISMANDNUTRITIONDISORDERS/HYPERKALAEMIA	MILD	N	NOT APPLICABLE	NOT RELATED	RECOVERED/RESOLVED	2021-10-18T05:10:00/2021-10-22T04:40:00
Placebo	Yes	OEDEMA	GENERALDISORDERSANDADMINISTRATIONSITECONDITIONS/OEDEMA	MODERATE	N	NOT APPLICABLE	NOT RELATED	NOT RECOVERED/NOT RESOLVED	2021-10-30T11:53:00/
Placebo	Yes	OXYGEN DESATURATION	INVESTIGATIONS/OXYGENSATURATIONDECREASED	MODERATE	N	NOT APPLICABLE	NOT RELATED	NOT RECOVERED/NOT RESOLVED	2021-10-13T02:04:00/
Placebo	Yes	RESPIRATORY DISTRESS	RESPIRATORY,THORACICANDMEDIASTINALDISORDERS/RESPIRATORYFATIGUE	SEVERE	Y	NOT APPLICABLE	NOT RELATED	NOT RECOVERED/NOT RESOLVED	2021-10-15T23:00:00/
Placebo	Yes	VENTILATION ACQUIRED PNEUMONIA	INFECTIONSANDINFESTATIONS/PNEUMONIA	SEVERE	Y	NOT APPLICABLE	NOT RELATED	FATAL	2021-10-17T10:33:00/2021-11-08T22:17:00
Placebo	Yes	ALANINE AMINOTRANSFERASE INCREASED	INVESTIGATIONS/ALANINEAMINOTRANSFERASEINCREASED	MILD	N	DOSE NOT CHANGED	UNLIKELY TO BE RELATED	NOT RECOVERED/NOT RESOLVED	2020-10-25T06:12:00/
Placebo	Yes	ELECTROCARDIOGRAM QT CORRECTED INTERVAL PROLONGED	INVESTIGATIONS/ELECTROCARDIOGRAMQTPROLONGED	SEVERE	Y	NOT APPLICABLE	UNLIKELY TO BE RELATED	UNKNOWN	2020-10-29T08:30:00/
Placebo	No	HYPERGLYCEMIA	METABOLISMANDNUTRITIONDISORDERS/HYPERGLYCAEMIA	MILD	N	DOSE NOT CHANGED	NOT RELATED	RECOVERED/RESOLVED	2020-10-22T00:28:00/2020-10-29T08:12:00
CYT107	No	ACUTE KIDNEY INJURY-CREATININE INCREASED	RENALANDURINARYDISORDERS/ACUTEKIDNEYINJURY	MODERATE	N	DOSE NOT CHANGED	UNLIKELY TO BE RELATED	NOT RECOVERED/NOT RESOLVED	2020-11-02T17:55:00/
CYT107	Yes	ALANINE AMINOTRANSFERASE INCREASED	INVESTIGATIONS/ALANINEAMINOTRANSFERASEINCREASED	MILD	N	DOSE NOT CHANGED	UNLIKELY TO BE RELATED	RECOVERED/RESOLVED	2020-11-05T06:07:00/2020-11-10T06:10:00
CYT107	Yes	HYPERGLYCEMIA	METABOLISMANDNUTRITIONDISORDERS/HYPERGLYCAEMIA	MODERATE	N	DOSE NOT CHANGED	NOT RELATED	NOT RECOVERED/NOT RESOLVED	2020-11-03T10:30:00/
CYT107	Yes	HYPONATREMIA WORSENING	METABOLISMANDNUTRITIONDISORDERS/HYPONATRAEMIA	SEVERE	Y	DOSE NOT CHANGED	NOT RELATED	RECOVERED/RESOLVED	2020-11-03T05:59:00/2020-11-11T06:25:00
Placebo	Yes	ADULT RESPIRATORY DISTRESS SYNDROME	RESPIRATORY,THORACICANDMEDIASTINALDISORDERS/ACUTERESPIRATORYDISTRESSSYNDROME	SEVERE	Y	DOSE NOT CHANGED	UNLIKELY TO BE RELATED	NOT RECOVERED/NOT RESOLVED	2020-11-15T13:33:00/
Placebo	Yes	ANEMIA	BLOODANDLYMPHATICSYSTEMDISORDERS/ANAEMIA	SEVERE	Y	DOSE NOT CHANGED	NOT RELATED	NOT RECOVERED/NOT RESOLVED	2020-11-17T05:00:00/
Placebo	Yes	COVID PNEUMONIA	INFECTIONSANDINFESTATIONS/COVID-19PNEUMONIA	SEVERE	Y	NOT APPLICABLE	NOT RELATED	FATAL	2020-11-29T17:31:00/2020-11-29T17:31:00
Placebo	Yes	FEVER	GENERALDISORDERSANDADMINISTRATIONSITECONDITIONS/PYREXIA	MODERATE	N	DOSE NOT CHANGED	NOT RELATED	NOT RECOVERED/NOT RESOLVED	2020-11-14T16:00:00/
Placebo	Yes	HYPERNATREMIA	METABOLISMANDNUTRITIONDISORDERS/HYPERNATRAEMIA	MODERATE	N	NOT APPLICABLE	NOT RELATED	NOT RECOVERED/NOT RESOLVED	2020-11-28T05:58:00/
Placebo	Yes	HYPOALBUMINEMIA	METABOLISMANDNUTRITIONDISORDERS/HYPOALBUMINAEMIA	MODERATE	N	DOSE NOT CHANGED	NOT RELATED	NOT RECOVERED/NOT RESOLVED	2020-11-14T04:15:00/
Placebo	Yes	HYPOKALEMIA	METABOLISMANDNUTRITIONDISORDERS/HYPOKALAEMIA	MILD	N	DOSE NOT CHANGED	NOT RELATED	RECOVERED/RESOLVED	2020-11-13T17:53:00/2020-11-17T18:19:00
Placebo	Yes	HYPOPHOSPHATEMIA	METABOLISMANDNUTRITIONDISORDERS/HYPOPHOSPHATAEMIA	MODERATE	N	DOSE NOT CHANGED	NOT RELATED	NOT RECOVERED/NOT RESOLVED	2020-11-14T04:15:00/
Placebo	Yes	HYPOXIA	RESPIRATORY,THORACICANDMEDIASTINALDISORDERS/HYPOXIA	SEVERE	Y	DOSE NOT CHANGED	NOT RELATED	NOT RECOVERED/NOT RESOLVED	2020-11-15T07:00:00/
Placebo	Yes	INR INCREASED	INVESTIGATIONS/INTERNATIONALNORMALISEDRATIOINCREASED	MILD	N	DOSE NOT CHANGED	NOT RELATED	RECOVERING/RESOLVING	2020-11-25T02:23:00/
Placebo	Yes	LYMPHOCYTE COUNT DECREASED	INVESTIGATIONS/LYMPHOCYTECOUNTDECREASED	SEVERE	N	DOSE NOT CHANGED	NOT RELATED	NOT RECOVERED/NOT RESOLVED	2020-11-14T04:15:00/
Placebo	Yes	NERVOUS SYSTEM OTHER: ACUTE METABOLIC ENCEPHALOPATHY	NERVOUSSYSTEMDISORDERS/TOXICENCEPHALOPATHY	SEVERE	Y	DOSE NOT CHANGED	NOT RELATED	NOT RECOVERED/NOT RESOLVED	2020-11-16T08:00:00/
Placebo	Yes	SUPRAVENTICULAR TACHYCARDIA	CARDIACDISORDERS/SUPRAVENTRICULARTACHYCARDIA	MILD	N	DOSE NOT CHANGED	NOT RELATED	RECOVERED/RESOLVED	2020-11-14T17:00:00/2020-11-15T02:00:00
Placebo	Yes	VENTRICULAR TACHYCARDIA	CARDIACDISORDERS/VENTRICULARTACHYCARDIA	MODERATE	N	NOT APPLICABLE	NOT RELATED	NOT RECOVERED/NOT RESOLVED	2020-11-28T14:00:00/
CYT107	Yes	MULTISYSTEM ORGAN FAILURE	GENERALDISORDERSANDADMINISTRATIONSITECONDITIONS/MULTIPLEORGANDYSFUNCTIONSYNDROME	SEVERE	Y	NOT APPLICABLE	UNLIKELY TO BE RELATED	FATAL	2020-10-17T12:53:00/2020-10-17T23:41:00
CYT107	Yes	SMALL PLEURAL EFFUSION	RESPIRATORY,THORACICANDMEDIASTINALDISORDERS/PLEURALEFFUSION	MILD	N	DOSE NOT CHANGED	NOT RELATED	UNKNOWN	2020-10-14T15:39:00/
CYT107	Yes	SMALL SEGMENTAL AND SUBSEGMENTAL PULMONARY EMBOLISM	RESPIRATORY,THORACICANDMEDIASTINALDISORDERS/PULMONARYEMBOLISM	MODERATE	N	NOT APPLICABLE	UNLIKELY TO BE RELATED	RECOVERED/RESOLVED	2020-10-30T21:22:00/2021-01-18T08:22:00
CYT107	Yes	STEROID INDUCED HYPERGLYCEMIA	METABOLISMANDNUTRITIONDISORDERS/HYPERGLYCAEMIA	MILD	N	DOSE NOT CHANGED	NOT RELATED	RECOVERED/RESOLVED	2020-10-28T11:59:00/2020-10-29T06:24:00
Placebo	Yes	ACUTE PULMONARY EMBOLISM	RESPIRATORY,THORACICANDMEDIASTINALDISORDERS/PULMONARYEMBOLISM	MODERATE	N	DOSE NOT CHANGED	UNLIKELY TO BE RELATED	RECOVERED/RESOLVED	2020-11-18T13:59:00/2021-01-19T07:29:00
Placebo	Yes	ATRIAL FIBRILLATION	CARDIACDISORDERS/ATRIALFIBRILLATION	MILD	N	DOSE NOT CHANGED	UNLIKELY TO BE RELATED	RECOVERED/RESOLVED	2020-11-06/2020-11-06
Placebo	Yes	CYANOTIC FINGERS	VASCULARDISORDERS/CYANOSIS	MILD	N	DOSE NOT CHANGED	NOT RELATED	RECOVERED/RESOLVED	2020-11-11T17:56:00/2020-11-15T12:24:00
Placebo	Yes	DRY GANGRENE OF RIGHT THUMB AND INDEX FINGER	VASCULARDISORDERS/DRYGANGRENE	MODERATE	N	NOT APPLICABLE	UNLIKELY TO BE RELATED	RECOVERED/RESOLVED	2020-12-18T00:00:00/2021-01-07T12:01:00
Placebo	Yes	DUODENAL ULCERS RESULTS IN GASTROINTESTINAL BLEED	GASTROINTESTINALDISORDERS/DUODENALULCERHAEMORRHAGE	SEVERE	Y	DOSE NOT CHANGED	UNLIKELY TO BE RELATED	RECOVERED/RESOLVED	2020-11-07T11:51:00/2020-11-11T07:36:00
Placebo	Yes	RESPIRATORY DISTRESS, UNABLE TO CLEAR SECRETIONS	RESPIRATORY,THORACICANDMEDIASTINALDISORDERS/RESPIRATORYDISTRESS	SEVERE	Y	DOSE NOT CHANGED	UNLIKELY TO BE RELATED	RECOVERED/RESOLVED	2020-11-17T22:10:00/2020-11-24T11:30:00
Placebo	Yes	RESPIRATORY DISTRESS, UNABLE TO CLEAR SECRETIONS	RESPIRATORY,THORACICANDMEDIASTINALDISORDERS/RESPIRATORYFAILURE	SEVERE	Y	DOSE NOT CHANGED	UNLIKELY TO BE RELATED	RECOVERED/RESOLVED	2020-11-17T22:10:00/2020-11-24T11:30:00
Placebo	Yes	RESPIRATORY DISTRESS, UNABLE TO CLEAR SECRETIONS	RESPIRATORY,THORACIC ANDMEDIASTINALDISORDERS/INCREASEDBRONCHIAL SECRETION	SEVERE	Y	DOSE NOT CHANGED	NOT RELATED	RECOVERED/RESOLVED	2020-11-17T22:10:00/2020-11-24T11:30:00
Placebo	Yes	THROMBOCYTOPENIA	BLOODANDLYMPHATICSYSTEMDISORDERS/THROMBOCYTOPENIA	MODERATE	N	DOSE NOT CHANGED	UNLIKELY TO BE RELATED	RECOVERED/RESOLVED	2020-11-13T00:25:00/2020-11-25T01:43:00
Placebo	Yes	WATERSHED INFARCTS CAUSING SUBCLINICAL SEIZUREAND ENCEPHALOPATHY	NERVOUSSYSTEMDISORDERS/CEREBRALINFARCTION	SEVERE	Y	DOSE NOT CHANGED	UNLIKELY TO BE RELATED	RECOVERED/RESOLVED	2020-11-20T08:04:00/2021-01-19
Placebo	Yes	WATERSHED INFARCTS CAUSING SUBCLINICAL SEIZURE AND ENCEPHALOPATHY	NERVOUSSYSTEMDISORDERS/SEIZURE	SEVERE	Y	DOSE NOT CHANGED	UNLIKELY TO BE RELATED	RECOVERED/RESOLVED	2020-11-20T08:04:00/2021-01-19
Placebo	Yes	WATERSHED INFARCTS CAUSING SUBCLINICAL SEIZURE AND ENCEPHALOPATHY	NERVOUSSYSTEMDISORDERS/ENCEPHALOPATHY	SEVERE	Y	DOSE NOT CHANGED	UNLIKELY TO BE RELATED	RECOVERED/RESOLVED	2020-11-20T08:04:00/2021-01-19
CYT107	Yes	CONSTIPATION	GASTROINTESTINALDISORDERS/CONSTIPATION	MILD	N	NOT APPLICABLE	NOT RELATED	RECOVERED/RESOLVED	2020-11-14T11:19:00/2020-11-16
Placebo	Yes	TACHYCARDIA	CARDIACDISORDERS/TACHYCARDIA	SEVERE	N	NOT APPLICABLE	NOT RELATED	NOT RECOVERED/NOT RESOLVED	2020-11-10T10:00:00/
Placebo	Yes	GASTRIC HEMORRHAGE	GASTROINTESTINALDISORDERS/GASTRICHAEMORRHAGE	SEVERE	Y	DOSE NOT CHANGED	NOT RELATED	RECOVERED/RESOLVED	2020-09-30T21:30:00/2020-10-05
Placebo	Yes	INCREASED D-DIMER	INVESTIGATIONS/FIBRINDDIMERINCREASED	MODERATE	N	DOSE NOT CHANGED	NOT RELATED	NOT RECOVERED/NOT RESOLVED	2020-10-05T03:36:00/
Placebo	Yes	MULTI-ORGAN FAILURE	GENERALDISORDERSANDADMINISTRATIONSITECONDITIONS/MULTIPLEORGANDYSFUNCTIONSYNDROME	SEVERE	Y	NOT APPLICABLE	NOT RELATED	FATAL	2020-10-07T15:46:00/2020-10-07T15:46:00
Placebo	Yes	TOXIC ENCEPHALOPATHY	NERVOUSSYSTEMDISORDERS/TOXICENCEPHALOPATHY	SEVERE	Y	NOT APPLICABLE	NOT RELATED	NOT RECOVERED/NOT RESOLVED	2020-10-06/
Placebo	Yes	WORSENING MALNUTRITION	METABOLISMANDNUTRITIONDISORDERS/MALNUTRITION	MODERATE	N	DOSE NOT CHANGED	NOT RELATED	NOT RECOVERED/NOT RESOLVED	2020-10-01/
Placebo	Yes	WORSENING OF BILATERAL PULMONARY INFILTRATES	RESPIRATORY,THORACICANDMEDIASTINALDISORDERS/LUNGINFILTRATION	MODERATE	N	DOSE NOT CHANGED	NOT RELATED	NOT RECOVERED/NOT RESOLVED	2020-09-29T04:08:00/
Placebo	Yes	WORSENING RESPIRATORY FAILURE	RESPIRATORY,THORACICANDMEDIASTINALDISORDERS/RESPIRATORYFAILURE	MODERATE	N	DOSE NOT CHANGED	NOT RELATED	NOT RECOVERED/NOT RESOLVED	2020-10-01T09:11:00/
Placebo	Yes	ENTEROCOCCUS BACTERAEMIA	INFECTIONSANDINFESTATIONS /ENTEROCOCCUS BACTERAEMIA	UNK	N	NA	NA	RECOVERED/ RESOLVED	2020-09-30/2020-10-07
Placebo	Yes	HERPES SIMPLEX VIRUS INFECTION	INFECTIONSANDINFESTATIONS/HERPESSIMPLEX VIRUSINFECTION	UNK	N	NA	NA	RECOVERED/ RESOLVED	2020-10-07/2020-10-07
CYT107	Yes	CONGESTIVE HEART FAILURE EXACERBATION	CARDIACDISORDERS/CARDIACFAILURECONGESTIVE	MILD	N	NOT APPLICABLE	NOT RELATED	RECOVERED/RESOLVED	2020-10-26/2020-11-04
CYT107	Yes	FEVER	GENERALDISORDERSANDADMINISTRATIONSITECONDITIONS/PYREXIA	MILD	N	DOSE NOT CHANGED	POTENTIALLY - POSSIBLY RELATED	RECOVERED/RESOLVED	2020-09-30T00:00:00/2020-09-30T04:29:00
CYT107	Yes	GOUT LEFT LOWER EXTREMITY	METABOLISMANDNUTRITIONDISORDERS/GOUT	MILD	N	NOT APPLICABLE	NOT RELATED	RECOVERED/RESOLVED	2020-10-30/2020-11-04
CYT107	Yes	PLEURITIC CHEST PAIN	RESPIRATORY,THORACICANDMEDIASTINALDISORDERS/PLEURITICPAIN	MILD	N	NOT APPLICABLE	NOT RELATED	RECOVERED/RESOLVED	2020-10-26/2020-11-02
CYT107	Yes	WORSENING HYPOXEMIA	RESPIRATORY,THORACICANDMEDIASTINALDISORDERS/HYPOXIA	MILD	N	DOSE NOT CHANGED	NOT RELATED	RECOVERED/RESOLVED WITH SEQUELAE	2020-09-30/
Placebo	Yes	EPISTAXIS	RESPIRATORY,THORACICANDMEDIASTINALDISORDERS/EPISTAXIS	MILD	N	DOSE NOT CHANGED	DEFINITELY RELATED	RECOVERED/RESOLVED	2020-10-03/2020-10-03
Placebo	Yes	HYPERPHOSPHATEMIA	METABOLISMANDNUTRITIONDISORDERS/HYPERPHOSPHATAEMIA	MILD	N	NOT APPLICABLE	NOT RELATED	NOT RECOVERED/NOT RESOLVED	2020-10-09T02:12:00/
Placebo	Yes	INCREASED CREATININE	INVESTIGATIONS/BLOODCREATININEINCREASED	MILD	N	NOT APPLICABLE	NOT RELATED	NOT RECOVERED/NOT RESOLVED	2020-10-09T02:12:00/
Placebo	Yes	INCREASED D-DIMER	INVESTIGATIONS/FIBRINDDIMERINCREASED	MILD	N	DOSE NOT CHANGED	NOT RELATED	NOT RECOVERED/NOT RESOLVED	2020-10-06T12:22:00/
Placebo	Yes	INCREASED FERRITIN	INVESTIGATIONS/SERUMFERRITININCREASED	MODERATE	N	DOSE NOT CHANGED	NOT RELATED	NOT RECOVERED/NOT RESOLVED	2020-10-06T12:22:00/
Placebo	Yes	MULTI-ORGAN FAILURE	GENERALDISORDERSANDADMINISTRATIONSITECONDITIONS/MULTIPLEORGANDYSFUNCTIONSYNDROME	SEVERE	Y	NOT APPLICABLE	NOT RELATED	FATAL	2020-10-08/2020-10-09T08:45:00
Placebo	Yes	TACHYPNEA	RESPIRATORY,THORACICANDMEDIASTINALDISORDERS/TACHYPNOEA	MODERATE	N	NOT APPLICABLE	NOT RELATED	NOT RECOVERED/NOT RESOLVED	2020-10-08/
Placebo	Yes	TRACHEITIS	INFECTIONSANDINFESTATIONS/TRACHEITIS	MODERATE	N	NOT APPLICABLE	NOT RELATED	NOT RECOVERED/NOT RESOLVED	2020-10-08T09:45:00/
Placebo	Yes	TRANSAMINITIS WITH INCREASED AST/ALT	INVESTIGATIONS/TRANSAMINASESINCREASED	MODERATE	N	DOSE NOT CHANGED	PROBABLY - LIKELY RELATED	NOT RECOVERED/NOT RESOLVED	2020-10-06T01:49:00/
Placebo	Yes	ANXIETY	PSYCHIATRICDISORDERS/ANXIETY	MODERATE	N	DOSE NOT CHANGED	NOT RELATED	NOT RECOVERED/NOT RESOLVED	2020-10-17/
Placebo	Yes	DEBILITY	GENERALDISORDERSANDADMINISTRATIONSITECONDITIONS/ASTHENIA	MODERATE	N	DOSE NOT CHANGED	NOT RELATED	NOT RECOVERED/NOT RESOLVED	2020-10-19/
Placebo	Yes	DECREASED PLATELETS	INVESTIGATIONS/PLATELETCOUNTDECREASED	MILD	N	DOSE NOT CHANGED	NOT RELATED	RECOVERED/RESOLVED	2020-10-12T01:24:00/2020-10-19T03:57:00
Placebo	Yes	HYPERPHOSPHATEMIA	METABOLISMANDNUTRITIONDISORDERS/HYPERPHOSPHATAEMIA	MODERATE	N	DOSE NOT CHANGED	NOT RELATED	RECOVERED/RESOLVED	2020-10-18/2020-10-19
Placebo	Yes	HYPOPHOSPHATEMIA	METABOLISMANDNUTRITIONDISORDERS/HYPOPHOSPHATAEMIA	MODERATE	N	DOSE NOT CHANGED	NOT RELATED	RECOVERED/RESOLVED	2020-10-23T02:05:00/2020-10-24T12:43:00
Placebo	Yes	INCREASED INTERMITTENT HYPOXEMIA	RESPIRATORY,THORACICANDMEDIASTINALDISORDERS/HYPOXIA	MODERATE	N	DOSE NOT CHANGED	NOT RELATED	NOT RECOVERED/NOT RESOLVED	2020-10-12/
Placebo	Yes	INCREASED MILD MALNUTRITION	METABOLISMANDNUTRITIONDISORDERS/MALNUTRITION	MILD	N	DOSE NOT CHANGED	NOT RELATED	NOT RECOVERED/NOT RESOLVED	2020-10-08/
Placebo	Yes	INCREASING LEUKOCYTOSIS	BLOODANDLYMPHATICSYSTEMDISORDERS/HYPERLEUKOCYTOSIS	MODERATE	N	DOSE NOT CHANGED	NOT RELATED	NOT RECOVERED/NOT RESOLVED	2020-10-25T20:21:00/
Placebo	Yes	LEFT FOOT PAIN	MUSCULOSKELETALANDCONNECTIVETISSUEDISORDERS/PAININEXTREMITY	MODERATE	N	DOSE NOT CHANGED	NOT RELATED	NOT RECOVERED/NOT RESOLVED	2020-10-16/
Placebo	Yes	LOWER BACK PAIN	MUSCULOSKELETALANDCONNECTIVETISSUEDISORDERS/BACKPAIN	MODERATE	N	DOSE NOT CHANGED	NOT RELATED	NOT RECOVERED/NOT RESOLVED	2020-10-19/
Placebo	Yes	MILD INCREASED ANEMIA	BLOODANDLYMPHATICSYSTEMDISORDERS/ANAEMIA	MILD	N	DOSE NOT CHANGED	NOT RELATED	NOT RECOVERED/NOT RESOLVED	2020-10-12/
Placebo	Yes	MINIMAL ALTERATION IN MENTAL STATUS	PSYCHIATRICDISORDERS/MENTALSTATUSCHANGES	MILD	N	DOSE NOT CHANGED	NOT RELATED	RECOVERED/RESOLVED	2020-10-08/2020-10-09
Placebo	Yes	MULTI-ORGAN FAILURE	GENERALDISORDERSANDADMINISTRATIONSITECONDITIONS/MULTIPLEORGANDYSFUNCTIONSYNDROME	SEVERE	Y	NOT APPLICABLE	NOT RELATED	FATAL	2020-10-25/2020-10-26T11:10:00
Placebo	Yes	TRANSIENT EPISODE OF UNRESPONSIVENESS	NERVOUSSYSTEMDISORDERS/UNRESPONSIVETOSTIMULI	MODERATE	N	DOSE NOT CHANGED	NOT RELATED	RECOVERED/RESOLVED	2020-10-19/2020-10-19
Placebo	Yes	WORSENING DIFFUSE BILATERAL PARENCHYMAL INFILTRATES AND OPACITIES	RESPIRATORY,THORACICANDMEDIASTINALDISORDERS/LUNGINFILTRATION	MODERATE	N	DOSE NOT CHANGED	UNLIKELY TO BE RELATED	NOT RECOVERED/NOT RESOLVED	2020-10-13T04:22:00/
Placebo	Yes	WORSENING METABOLIC ACIDOSIS	METABOLISMANDNUTRITIONDISORDERS/METABOLICACIDOSIS	MODERATE	N	DOSE NOT CHANGED	NOT RELATED	RECOVERED/RESOLVED	2020-10-24/2020-10-25T19:09:00
Placebo	Yes	WORSENING RESPIRATORY ACIDOSIS	RESPIRATORY,THORACICANDMEDIASTINALDISORDERS/RESPIRATORYACIDOSIS	MODERATE	N	DOSE NOT CHANGED	NOT RELATED	NOT RECOVERED/NOT RESOLVED	2020-10-24/
CYT107	Yes	ATRIAL FIBRILLATION WITH RVR	CARDIACDISORDERS/ATRIALFIBRILLATION	MODERATE	N	DOSE NOT CHANGED	NOT RELATED	RECOVERED/RESOLVED	2020-10-20T09:45:00/2020-10-20T12:35:00
CYT107	Yes	BILATERAL LOWER EXTREMITY DEEP VEIN THROMBOSIS	VASCULARDISORDERS/DEEPVEINTHROMBOSIS	MODERATE	N	DOSE NOT CHANGED	NOT RELATED	NOT RECOVERED/NOT RESOLVED	2020-10-15T08:05:00/
CYT107	Yes	DECREASED CD4+ COUNTS	INVESTIGATIONS/CD4LYMPHOCYTESDECREASED	SEVERE	Y	DOSE NOT CHANGED	UNLIKELY TO BE RELATED	NOT RECOVERED/NOT RESOLVED	2020-10-12T03:32:00/
CYT107	Yes	DECREASED CD8+ COUNTS	INVESTIGATIONS/CD8LYMPHOCYTESDECREASED	SEVERE	Y	DOSE NOT CHANGED	UNLIKELY TO BE RELATED	NOT RECOVERED/NOT RESOLVED	2020-10-12T03:32:00/
CYT107	Yes	INCREASED PLASMA CREATININE	INVESTIGATIONS/BLOODCREATININEINCREASED	MILD	N	DOSE NOT CHANGED	NOT RELATED	RECOVERED/RESOLVED	2020-10-15T03:23:00/2020-10-21T01:49:00
CYT107	Yes	INCREASING LEUKOCYTOSIS	BLOODANDLYMPHATICSYSTEMDISORDERS/HYPERLEUKOCYTOSIS	MODERATE	N	DOSE NOT CHANGED	NOT RELATED	NOT RECOVERED/NOT RESOLVED	2020-10-20T05:54:00/
CYT107	Yes	INTERMITTENT ELEVATED PLASMA CO2	INVESTIGATIONS/PCO2INCREASED	MODERATE	N	DOSE NOT CHANGED	NOT RELATED	RECOVERED/RESOLVED	2020-10-10T02:42:00/2020-10-20T13:51:00
CYT107	Yes	INTERMITTENT HYPERKALEMIA	METABOLISMANDNUTRITIONDISORDERS/HYPERKALAEMIA	MODERATE	N	DOSE NOT CHANGED	NOT RELATED	NOT RECOVERED/NOT RESOLVED	2020-10-12T03:32:00/
CYT107	Yes	INTERMITTENT HYPERNATREMIA	METABOLISMANDNUTRITIONDISORDERS/HYPERNATRAEMIA	MODERATE	N	DOSE NOT CHANGED	NOT RELATED	RECOVERED/RESOLVED	2020-10-13T03:03:00/2020-10-20T00:15:00
CYT107	Yes	INTERMITTENT HYPERPHOSPHEREMIA	INVESTIGATIONS/BLOODPHOSPHORUSINCREASED	MILD	N	DOSE NOT CHANGED	NOT RELATED	NOT RECOVERED/NOT RESOLVED	2020-10-15T03:23:00/
CYT107	Yes	INTERMITTENT INCREASED ABSOLUTE NEUTROPHIL COUNT	INVESTIGATIONS/NEUTROPHILCOUNTINCREASED	MILD	N	DOSE NOT CHANGED	NOT RELATED	NOT RECOVERED/NOT RESOLVED	2020-10-10T02:42:00/
CYT107	Yes	INTERMITTENT INCREASED ALKALINE PHOSPHATASE	INVESTIGATIONS/BLOODALKALINEPHOSPHATASEINCREASED	MILD	N	DOSE NOT CHANGED	NOT RELATED	UNKNOWN	2020-10-19T04:03:00/
CYT107	Yes	INTERMITTENT INCREASED CRP	INVESTIGATIONS/C-REACTIVEPROTEININCREASED	MILD	N	DOSE NOT CHANGED	NOT RELATED	NOT RECOVERED/NOT RESOLVED	2020-10-12T03:32:00/
CYT107	Yes	MULTI-ORGAN FAILURE	GENERALDISORDERSANDADMINISTRATIONSITECONDITIONS/MULTIPLEORGANDYSFUNCTIONSYNDROME	SEVERE	Y	NOT APPLICABLE	NOT RELATED	FATAL	2020-10-24/2020-10-25T11:15:00
CYT107	Yes	TENSION PNEUMOTHORAX	RESPIRATORY,THORACICANDMEDIASTINALDISORDERS/PNEUMOTHORAX	MODERATE	N	DOSE NOT CHANGED	NOT RELATED	NOT RECOVERED/NOT RESOLVED	2020-10-12/
CYT107	Yes	VOMITING	GASTROINTESTINALDISORDERS/VOMITING	MODERATE	N	DOSE NOT CHANGED	NOT RELATED	RECOVERED/RESOLVED	2020-10-21T06:15:00/2020-10-21
CYT107	Yes	WORSENING PNEUMONIA	INFECTIONSANDINFESTATIONS/PNEUMONIA	MODERATE	N	DOSE NOT CHANGED	NOT RELATED	NOT RECOVERED/NOT RESOLVED	2020-10-09/
CYT107	Yes	DYSPNEA ON EXERTION	RESPIRATORY,THORACICANDMEDIASTINALDISORDERS/DYSPNOEAEXERTIONAL	MILD	N	DOSE NOT CHANGED	NOT RELATED	RECOVERING/RESOLVING	2020-10-12/
CYT107	Yes	GENERALIZED WEAKNESS	GENERALDISORDERSANDADMINISTRATIONSITECONDITIONS/ASTHENIA	MODERATE	N	DOSE NOT CHANGED	NOT RELATED	RECOVERING/RESOLVING	2020-10-12/
CYT107	Yes	INCREASED C-REACTIVE PROTEIN LEVELS	INVESTIGATIONS/C-REACTIVEPROTEININCREASED	MODERATE	N	DOSE NOT CHANGED	UNLIKELY TO BE RELATED	UNKNOWN	2020-10-22/
CYT107	Yes	METABOLIC ACIDOSIS	METABOLISMANDNUTRITIONDISORDERS/METABOLICACIDOSIS	MILD	N	DOSE NOT CHANGED	NOT RELATED	RECOVERED/RESOLVED	2020-10-13/2020-10-18
Placebo	Yes	BRADYCARDIA, ASYMPTOMATIC	CARDIACDISORDERS/BRADYCARDIA	MILD	N	DOSE NOT CHANGED	NOT RELATED	RECOVERED/RESOLVED	2020-10-24T02:00:00/2020-10-28T09:00:00
CYT107	Yes	FEVER	GENERALDISORDERSANDADMINISTRATIONSITECONDITIONS/PYREXIA	MODERATE	N	DOSE NOT CHANGED	POTENTIALLY - POSSIBLY RELATED	NOT RECOVERED/NOT RESOLVED	2020-10-25T18:30:00/
CYT107	Yes	HYPERKALEMIA	METABOLISMANDNUTRITIONDISORDERS/HYPERKALAEMIA	MILD	N	DOSE NOT CHANGED	NOT RELATED	NOT RECOVERED/NOT RESOLVED	2020-10-25T04:56:00/
CYT107	Yes	MULTI-ORGAN FAILURE	GENERALDISORDERSANDADMINISTRATIONSITECONDITIONS/MULTIPLEORGANDYSFUNCTIONSYNDROME	SEVERE	Y	NOT APPLICABLE	NOT RELATED	FATAL	2020-10-25/2020-10-25T18:37:00
CYT107	Yes	WORSENING LEUKOCYTOSIS	BLOODANDLYMPHATICSYSTEMDISORDERS/LEUKOCYTOSIS	MODERATE	N	DOSE NOT CHANGED	NOT RELATED	NOT RECOVERED/NOT RESOLVED	2020-11-25T04:56:00/
Placebo	Yes	ACUTE KIDNEY INJURY	RENALANDURINARYDISORDERS/ACUTEKIDNEYINJURY	MODERATE	N	NOT APPLICABLE	NOT RELATED	NOT RECOVERED/NOT RESOLVED	2020-11-10T02:02:00/
Placebo	Yes	BRADYCARDIA	CARDIACDISORDERS/BRADYCARDIA	MILD	N	DOSE NOT CHANGED	UNLIKELY TO BE RELATED	RECOVERED/RESOLVED	2020-11-08/2020-11-09
Placebo	Yes	CARDIAC ARREST	CARDIACDISORDERS/CARDIACARREST	SEVERE	Y	NOT APPLICABLE	NOT RELATED	FATAL	2020-11-11/2020-11-11T17:05:00
Placebo	Yes	CRP ABNORMALITY	INVESTIGATIONS/C-REACTIVEPROTEINABNORMAL	MODERATE	N	DOSE NOT CHANGED	NOT RELATED	NOT RECOVERED/NOT RESOLVED	2020-11-09T06:01:00/
Placebo	Yes	MSSA TRACHEITIS	INFECTIONSANDINFESTATIONS/MSSATRACHEITIS	UNK	N	NA	NA	RECOVERED/ RESOLVED	2020-11-07/2020-11-11
Placebo	Yes	MSSA BACTERAEMIA	INFECTIONSANDINFESTATIONS/MSSABACTERAEMIA	UNK	N	NA	NA	RECOVERED/ RESOLVED	2020-11-10/2020-11-11
Placebo	Yes	FEVER	GENERALDISORDERSANDADMINISTRATIONSITECONDITIONS/PYREXIA	MODERATE	N	DOSE NOT CHANGED	POTENTIALLY - POSSIBLY RELATED	NOT RECOVERED/NOT RESOLVED	2020-11-07T08:00:00/
Placebo	Yes	HYPERKALEMIA	METABOLISMANDNUTRITIONDISORDERS/HYPERKALAEMIA	MODERATE	N	NOT APPLICABLE	NOT RELATED	NOT RECOVERED/NOT RESOLVED	2020-11-10T10:01:00/
Placebo	Yes	INCREASING BILATERAL INFILTRATES	RESPIRATORY,THORACICANDMEDIASTINALDISORDERS/LUNGINFILTRATION	MODERATE	N	NOT APPLICABLE	NOT RELATED	NOT RECOVERED/NOT RESOLVED	2020-11-10T10:48:00/
Placebo	Yes	INCREASING FERRITIN	INVESTIGATIONS/SERUMFERRITININCREASED	MODERATE	N	DOSE NOT CHANGED	NOT RELATED	UNKNOWN	2020-11-09T06:01:00/
Placebo	Yes	SUBCUTANEOUS EMPHYSEMA	SKINANDSUBCUTANEOUSTISSUEDISORDERS/SUBCUTANEOUSEMPHYSEMA	MODERATE	N	NOT APPLICABLE	UNLIKELY TO BE RELATED	NOT RECOVERED/NOT RESOLVED	2020-11-11T04:55:00/
Placebo	Yes	TRANSAMINITIS	INVESTIGATIONS/TRANSAMINASESINCREASED	MODERATE	N	DOSE NOT CHANGED	POTENTIALLY - POSSIBLY RELATED	NOT RECOVERED/NOT RESOLVED	2020-11-09T06:01:00/
Placebo	Yes	WORSENING INTERMITTENT HYPOXIA	RESPIRATORY,THORACICANDMEDIASTINALDISORDERS/HYPOXIA	MODERATE	N	NOT APPLICABLE	NOT RELATED	NOT RECOVERED/NOT RESOLVED	2020-11-10/
Placebo	Yes	WORSENING LEUKOCYTOSIS	BLOODANDLYMPHATICSYSTEMDISORDERS/LEUKOCYTOSIS	MODERATE	N	NOT APPLICABLE	NOT RELATED	NOT RECOVERED/NOT RESOLVED	2020-11-11T01:48:00/
CYT107	Yes	HYPOALBUMINEMIA	METABOLISMANDNUTRITIONDISORDERS/HYPOALBUMINAEMIA	MILD	N	NOT APPLICABLE	NOT RELATED	UNKNOWN	2021-04-08T02:36:00/
CYT107	Yes	LYMPHOCYTE COUNT DECREASED	INVESTIGATIONS/LYMPHOCYTECOUNTDECREASED	MODERATE	N	NOT APPLICABLE	POTENTIALLY - POSSIBLY RELATED	RECOVERED/RESOLVED	2021-04-07T04:09:00/2021-04-08T02:36:00
CYT107	Yes	MILD ANEMIA	BLOODANDLYMPHATICSYSTEMDISORDERS/ANAEMIA	MILD	N	NOT APPLICABLE	NOT RELATED	UNKNOWN	2021-04-08T02:36:00/
CYT107	Yes	MILD DECREASE PLASMA PROTEIN	INVESTIGATIONS/PROTEINTOTALABNORMAL	MILD	N	NOT APPLICABLE	NOT RELATED	UNKNOWN	2021-04-08T02:36:00/
CYT107	Yes	MILD DECREASE RED BLOOD CELL COUNTS	INVESTIGATIONS/REDBLOODCELLCOUNTDECREASED	MILD	N	NOT APPLICABLE	NOT RELATED	UNKNOWN	2021-04-08T02:36:00/
Placebo	Yes	MILD TRANSIENT DECREASE IN RBC COUNT	INVESTIGATIONS/REDBLOODCELLCOUNTDECREASED	MILD	N	NOT APPLICABLE	NOT RELATED	RECOVERED/RESOLVED	2021-05-02T02:40:00/2021-05-03T02:04:00
Placebo	Yes	MILD TRANSIENT WORSENING ACUTE KIDNEY INJURY	RENALANDURINARYDISORDERS/ACUTEKIDNEYINJURY	MILD	N	DOSE NOT CHANGED	NOT RELATED	RECOVERED/RESOLVED	2021-04-29T04:04:00/2021-05-03T02:04:00
Placebo	Yes	TRANSIENT DECREASE BLOOD BICARBONATE	INVESTIGATIONS/BLOODBICARBONATEDECREASED	MILD	N	DOSE NOT CHANGED	NOT RELATED	RECOVERED/RESOLVED	2021-04-29T04:04:00/2021-04-30T05:28:00
Placebo	Yes	ELEVATED HEMATOCRIT	INVESTIGATIONS/HAEMATOCRITINCREASED	MILD	N	DOSE NOT CHANGED	NOT RELATED	RECOVERED/RESOLVED	2021-05-17T07:36:00/2021-05-18T03:10:00
Placebo	Yes	HYPONATREMIA	METABOLISMANDNUTRITIONDISORDERS/HYPONATRAEMIA	MILD	N	DOSE NOT CHANGED	NOT RELATED	RECOVERED/RESOLVED WITH SEQUELAE	2021-05-17T07:36:00/2021-05-23T02:50:00
Placebo	Yes	INCREASED ABSOLUTE MONOCYTE COUNT	INVESTIGATIONS/MONOCYTECOUNTINCREASED	MILD	N	NOT APPLICABLE	NOT RELATED	NOT RECOVERED/NOT RESOLVED	2021-05-22T05:03:00/
Placebo	Yes	INCREASED ABSOLUTE NEUTROPHIL COUNT	INVESTIGATIONS/NEUTROPHILCOUNTINCREASED	MILD	N	DOSE NOT CHANGED	NOT RELATED	RECOVERED/RESOLVED	2021-05-12T01:47:00/2021-05-20T05:19:00
Placebo	Yes	LEUKOCYTOSIS	BLOODANDLYMPHATICSYSTEMDISORDERS/LEUKOCYTOSIS	MILD	N	DOSE NOT CHANGED	NOT RELATED	RECOVERED/RESOLVED	2021-05-13T04:15:00/2021-05-20T05:19:00
Placebo	Yes	LOW PLASMA CHLORIDE	INVESTIGATIONS/BLOODCHLORIDEDECREASED	MILD	N	DOSE NOT CHANGED	NOT RELATED	RECOVERED/RESOLVED	2021-05-17T07:36:00/2021-05-20T05:19:00
CYT107	Yes	ACUTE HYPOXEMIC RESPIRATORY FAILURE	RESPIRATORY,THORACICANDMEDIASTINALDISORDERS/ACUTERESPIRATORYFAILURE	SEVERE	Y	NOT APPLICABLE	UNLIKELY TO BE RELATED	FATAL	2021-07-04T19:30:00/2021-07-04T23:27:00
CYT107	Yes	ELEVATED D-DIMER	INVESTIGATIONS/FIBRINDDIMERINCREASED	MODERATE	N	DOSE NOT CHANGED	NOT RELATED	NOT RECOVERED/NOT RESOLVED	2021-07-04T05:38:00/
CYT107	Yes	PNEUMONIA	RESPIRATORY,THORACICANDMEDIASTINALDISORDERS/PNEUMONIA	SEVERE	Y	DOSE NOT CHANGED	UNLIKELY TO BE RELATED	FATAL	2021-07-04T 00:00:00/2021-07-04T00:00:00
CYT107	Yes	ACUTE RENAL FAILURE	RENALANDURINARYDISORDERS/ACUTEKIDNEYINJURY	MODERATE	N	NOT APPLICABLE	NOT RELATED	NOT RECOVERED/NOT RESOLVED	2021-08-16T06:44:00/
CYT107	Yes	CARDIAC ARREST	CARDIACDISORDERS/CARDIACARREST	SEVERE	Y	NOT APPLICABLE	NOT RELATED	FATAL	2021-08-17T01:14:00/2021-08-17T01:33:00
CYT107	Yes	HYPOKALEMIA	METABOLISMANDNUTRITIONDISORDERS/HYPOKALAEMIA	MODERATE	N	DOSE NOT CHANGED	NOT RELATED	RECOVERED/RESOLVED	2021-08-10T09:57:00/2021-08-11T05:59:00
CYT107	Yes	INCREASED CRP BIOMARKER LEVEL	INVESTIGATIONS/C-REACTIVEPROTEININCREASED	MODERATE	N	DOSE NOT CHANGED	NOT RELATED	NOT RECOVERED/NOT RESOLVED	2021-08-16T06:44:00/
CYT107	Yes	INCREASED D-DIMER BIOMARKER	INVESTIGATIONS/FIBRINDDIMERINCREASED	MODERATE	N	DOSE NOT CHANGED	NOT RELATED	RECOVERING/RESOLVING	2021-08-09T04:27:00/
CYT107	Yes	MULTI-ORGAN FAILURE	GENERALDISORDERSANDADMINISTRATIONSITECONDITIONS/MULTIPLEORGANDYSFUNCTIONSYNDROME	SEVERE	Y	NOT APPLICABLE	NOT RELATED	FATAL	2021-08-13T09:15:00/2021-08-13T14:24:00
Placebo	Yes	DECREASED HEMOGLOBIN	INVESTIGATIONS/HAEMOGLOBINDECREASED	MILD	N	DOSE NOT CHANGED	NOT RELATED	RECOVERED/RESOLVED	2022-01-10T04:19:00/2022-01-21T20:31:00
Placebo	Yes	ELEVATED D-DIMER	INVESTIGATIONS/FIBRINDDIMERINCREASED	MILD	N	DOSE NOT CHANGED	NOT RELATED	NOT RECOVERED/NOT RESOLVED	2022-01-03T05:26:00/
Placebo	Yes	PAROXYSMAL ATRIAL FIBRILLATION	CARDIACDISORDERS/ATRIALFIBRILLATION	MILD	N	DOSE NOT CHANGED	NOT RELATED	NOT RECOVERED/NOT RESOLVED	2021-12-27T18:27:00/
Placebo	Yes	TRANSAMINITIS	INVESTIGATIONS/TRANSAMINASESINCREASED	MILD	N	DRUG WITHDRAWN	NOT RELATED	NOT RECOVERED/NOT RESOLVED	2022-01-11T16:32:00/
Placebo	Yes	CARDIAC ARREST SECONDARY TO HYPOXIC EVENT	CARDIACDISORDERS/CARDIACARREST	SEVERE	Y	NOT APPLICABLE	NOT RELATED	RECOVERED/RESOLVED	2021-02-23T16:48:00/2021-02-23T16:50:00
Placebo	Yes	CONSTIPATION	GASTROINTESTINALDISORDERS/CONSTIPATION	MODERATE	N	NOT APPLICABLE	NOT RELATED	RECOVERED/RESOLVED	2021-01-27T08:36:00/2021-02-08T09:00:00
Placebo	Yes	DELIRIUM	PSYCHIATRICDISORDERS/DELIRIUM	MODERATE	N	NOT APPLICABLE	NOT RELATED	RECOVERED/RESOLVED	2021-02-04T10:28:00/2021-03-06T22:04:00
Placebo	Yes	HYPERKALEMIA	METABOLISMANDNUTRITIONDISORDERS/HYPERKALAEMIA	MODERATE	N	NOT APPLICABLE	NOT RELATED	RECOVERED/RESOLVED	2021-01-30T15:48:00/2021-01-31T21:50:00
Placebo	Yes	HYPOTENSION	VASCULARDISORDERS/HYPOTENSION	SEVERE	Y	NOT APPLICABLE	NOT RELATED	RECOVERED/RESOLVED	2021-01-30T01:00:00/2021-02-12T04:00:00
Placebo	Yes	HYPOXIA	RESPIRATORY,THORACICANDMEDIASTINALDISORDERS/HYPOXIA	SEVERE	Y	NOT APPLICABLE	POTENTIALLY - POSSIBLY RELATED	NOT RECOVERED/NOT RESOLVED	2021-01-25T12:43:00/
Placebo	Yes	INSOMNIA	PSYCHIATRICDISORDERS/INSOMNIA	MODERATE	N	NOT APPLICABLE	NOT RELATED	RECOVERED/RESOLVED	2021-03-02T21:36:00/2021-03-08T14:26:00
Placebo	Yes	PAIN: NECK AT TRACHEOSTOMY SITE	MUSCULOSKELETALANDCONNECTIVETISSUEDISORDERS/NECKPAIN	MODERATE	N	NOT APPLICABLE	NOT RELATED	RECOVERED/RESOLVED	2021-02-21T21:00:00/2021-02-23T17:19:00
Placebo	Yes	WORSENING ANEMIA	BLOODANDLYMPHATICSYSTEMDISORDERS/ANAEMIA	SEVERE	Y	NOT APPLICABLE	NOT RELATED	RECOVERED/RESOLVED	2021-02-08T05:15:00/2021-02-28T14:10:00
Placebo	Yes	WORSENING ANEMIA	GENERALDISORDERSANDADMINISTRATIONSITECONDITIONS/CONDITION AGGRAVATED	SEVERE	Y	NA	UNLIKELY TO BE RELATED	RECOVERING/RESOLVING	2021-02-08T00:00:00/
Placebo	Yes	WORSENING HYPERGLYCEMIA	METABOLISMANDNUTRITIONDISORDERS/HYPERGLYCAEMIA	MODERATE	N	DOSE NOT CHANGED	NOT RELATED	RECOVERED/RESOLVED	2021-01-23T19:41:00/2021-03-29T22:14:00
Placebo	Yes	CITROBACTER / PREVOTELLA TRACHEITIS	INFECTIONSANDMANIFESTATIONS/CITROBACTERPREVOTELLATRACHEITIS	UNK	N	NA	NA	NOT RECOVERED/NOT RESOLVED	2021-02-22/
Placebo	Yes	CONSTIPATION	GASTROINTESTINALDISORDERS/CONSTIPATION	SEVERE	Y	NOT APPLICABLE	NOT RELATED	RECOVERED/RESOLVED	2021-06-04T17:14:00/2021-06-06T17:00:00
Placebo	Yes	WORSENING OF PREEXISTING CONSTIPATION	GENERALDISORDERSANDADMINISTRATIONSITECONDITIONS/CONDITION AGGRAVATED	SEVERE	Y		UNLIKELY TO BE RELATED	RECOVERED/ RESOLVED WITH SEQUELAE	2021-06-04T00:00:00/ 2021-06-05 T00:00:00
CYT107	Yes	ACUTE HYPOXIC RESPIRATORY FAILURE	RESPIRATORY,THORACICANDMEDIASTINALDISORDERS/ACUTERESPIRATORYFAILURE	SEVERE	Y	NOT APPLICABLE	NOT RELATED	FATAL	2022-01-17T08:41:00/2022-01-17T08:41:00
CYT107	Yes	INADEQUATELY CONTROLLED BLOOD PRESSURE	VASCULARDISORDERS/BLOODPRESSUREINADEQUATELYCONTROLLED	SEVERE	Y	DRUG INTERRUPTED	UNLIKELY TO BE RELATED	RECOVERED/RESOLVED	2022-01-15T16:00:00/2022-02-11T14:00:00
CYT107	Yes	INADEQUATELY CONTROLLED BLOOD PRESSURE	VASCULARDISORDERS/BLOODPRESSUREINADEQUATELYCONTROLLED	SEVERE	Y	DOSE NOT CHANGED	NOT RELATED	RECOVERED/RESOLVED	2022-01-23T15:00:00/2022-02-16T13:30:00
CYT107	Yes	WORSENING ANEMIA	BLOODANDLYMPHATICSYSTEMDISORDERS/ANAEMIA	SEVERE	Y	DOSE NOT CHANGED	NOT RELATED	RECOVERED/RESOLVED	2022-01-18T17:32:00/2022-02-19T04:55:00
CYT107	Yes	LOWER RESPIRATORY TRACT BACTERIAL INFECTION	INFECTIONSANDMANIFESTATIONS/LOWER RESPIRATORYTRACT BACTERIALINFECTION	UNK	N	NA	NA	NOT RECOVERED/NOT RESOLVED	2022-01-31/
CYT107	Yes	CLOSTRIDIUM DIFFICILE COLITIS	INFECTIONSANDMANIFESTATIONS/ CLOSTRIDIUM DIFFICILECOLITIS	UNK	N	NA	NA	NOT RECOVERED/NOT RESOLVED	2022-02-08/
CYT107	Yes	WORSENING ANEMIA	GENERALDISORDERSANDADMINISTRATIONSITECONDITIONS/CONDITION AGGRAVATED	SEVERE	Y	DOSE NOT CHANGED	UNLIKELY TO BE RELATED	RECOVERING/RESOLVING	2022-01-18
CYT107	Yes	WORSENING HYPOXIA	RESPIRATORY,THORACICANDMEDIASTINALDISORDERS/HYPOXIA	SEVERE	Y	DRUG INTERRUPTED	UNLIKELY TO BE RELATED	RECOVERING/RESOLVING	2022-01-15T13:14:00/
CYT107	Yes	DISEASE AGGRAVATION	GENERALDISORDERSANDADMINISTRATIONSITECONDITIONS/CONDITIONAGGRAVATED	SEVERE	Y		UNLIKELY TO BE RELATED	RECOVERING/RESOLVING	2022-01-15 T00:00:00/
CYT107	Yes	ANEMIA	BLOODANDLYMPHATICSYSTEMDISORDERS/ANAEMIA	SEVERE	Y	NOT APPLICABLE	NOT RELATED	NOT RECOVERED/NOT RESOLVED	2022-02-20T04:32:00/
CYT107	Yes	INADEQUATELY CONTROLLED BLOOD PRESSURE	VASCULARDISORDERS/BLOODPRESSUREINADEQUATELYCONTROLLED	SEVERE	Y	DOSE NOT CHANGED	NOT RELATED	RECOVERED/RESOLVED	2022-01-24T09:43:00/2022-02-28T11:00:00
CYT107	Yes	INADEQUATELY CONTROLLED BLOOD SUGAR	METABOLISMANDNUTRITIONDISORDERS/DIABETESMELLITUSINADEQUATECONTROL	SEVERE	Y	DOSE NOT CHANGED	NOT RELATED	NOT RECOVERED/NOT RESOLVED	2022-01-22T11:36:00/
CYT107	Yes	INADEQUATELY CONTROLLED BLOOD SUGAR	METABOLISMANDNUTRITIONDISORDERS/DIABETESMELLITUSINADEQUATECONTROL	SEVERE	Y	DOSE NOT CHANGED	NOT RELATED	RECOVERED/RESOLVED	2022-01-30T18:13:00/2022-02-11T23:47:00
CYT107	Yes	WORSENING ATRIAL FIBRILLATION	CARDIACDISORDERS/ATRIALFIBRILLATION	SEVERE	Y	DOSE NOT CHANGED	UNLIKELY TO BE RELATED	RECOVERED/RESOLVED	2022-01-22T03:44:00/2022-03-06T23:06:00
CYT107	Yes	WORSENING ATRIAL FIBRILLATION	GENERALDISORDERSANDADMINISTRATIONSITECONDITIONS/CONDITION AGGRAVATED	SEVERE	Y		UNLIKELY TO BE RELATED	NOT RECOVERED/NOT RESOLVED	2022-01-22 T00:00:00/
CYT107	Yes	WORSENING HYPOXIA	RESPIRATORY,THORACICANDMEDIASTINALDISORDERS/HYPOXIA	SEVERE	Y	DOSE NOT CHANGED	UNLIKELY TO BE RELATED	NOT RECOVERED/NOT RESOLVED	2022-01-22T03:38:00/
CYT107	Yes	WORSENING HYPOXIA	GENERALDISORDERSANDADMINISTRATIONSITECONDITIONS/CONDITION AGGRAVATED	SEVERE	Y		UNLIKELY TO BE RELATED	NOT RECOVERED/NOT RESOLVED	2022-01-22 T00:00:00/
CYT107	Yes	WORSENING HYPOXIA	RESPIRATORY,THORACICANDMEDIASTINALDISORDERS/HYPOXIA	SEVERE	Y	NOT APPLICABLE	NOT RELATED	NOT RECOVERED/NOT RESOLVED	2022-02-11T11:50:00/
CYT107	Yes	WORSENING PRE-EXISTING THROMBOCYTOPENIA	BLOODANDLYMPHATICSYSTEMDISORDERS/THROMBOCYTOPENIA	SEVERE	Y	DOSE NOT CHANGED	NOT RELATED	NOT RECOVERED/NOT RESOLVED	2022-01-22T05:52:00/
CYT107	Yes	STAPHYLOCOCCUS RESPIRATORY TRACT INFECTION	INFECTIONSANDMANIFESTATIONS/STAPHYLOCOCCUSRESPIRATORYTRACTINFECTION	UNK	N	NA	NA	RECOVERED/ RESOLVED	2022-02-12/2022-02-26
CYT107	Yes	PSEUDOMONAS URINARY TRACT INFECTION	INFECTIONSANDMANIFESTATIONS/PSEUDOMONASURINARYTRACTINFECTION	UNK	N	NA	NA	NOT RECOVERED/ NOT RESOLVED	2022-02-17/
CYT107	Yes	PSEUDOMONAS RESPIRATORY TRACT INFECTION	INFECTIONSANDMANIFESTATIONS/PSEUDOMONAS RESPIRATORYTRACT INFECTION	UNK	N	NA	NA	NOT RECOVERED/ NOT RESOLVED	2022-02-26/
CYT107	Yes	ABDOMINAL RECTUS HEMATOMA	GASTROINTESTINALDISORDERS/ABDOMINALWALLHAEMATOMA	MODERATE	N	NOT APPLICABLE	UNLIKELY TO BE RELATED	RECOVERED/RESOLVED	2021-08-29/2021-10-07
CYT107	Yes	ANEMIA	BLOODANDLYMPHATICSYSTEMDISORDERS/ANAEMIA	SEVERE	Y	NOT APPLICABLE	NOT RELATED	RECOVERED/RESOLVED	2021-10-08/2021-10-09
CYT107	Yes	BACTEREMIA	INFECTIONSANDINFESTATIONS/BACTERAEMIA	MODERATE	N	NOT APPLICABLE	NOT RELATED	RECOVERED/RESOLVED	2021-09-05/2021-09-18
CYT107	Yes	BILATERAL PNEUMONIA	INFECTIONSANDINFESTATIONS/PNEUMONIA	SEVERE	Y	NOT APPLICABLE	NOT RELATED	RECOVERED/RESOLVED	2021-10-07/2021-10-21
CYT107	Yes	HYPOXEMIA	RESPIRATORY,THORACICANDMEDIASTINALDISORDERS/HYPOXIA	SEVERE	Y	DRUG INTERRUPTED	UNLIKELY TO BE RELATED	RECOVERED/RESOLVED WITH SEQUELAE	2021-08-28/
CYT107	Yes	OXYGEN DESATURATION ON EXERTION	INVESTIGATIONS/OXYGENSATURATIONDECREASED	MODERATE	N	NOT APPLICABLE	UNLIKELY TO BE RELATED	RECOVERED/RESOLVED WITH SEQUELAE	2021-09-15/
CYT107	Yes	THROMBOCYTOPENIA	BLOODANDLYMPHATICSYSTEMDISORDERS/THROMBOCYTOPENIA	MILD	N	NOT APPLICABLE	UNLIKELY TO BE RELATED	NOT RECOVERED/NOT RESOLVED	2021-09-13T03:15:00/
CYT107	Yes	WORSENING ANEMIA	BLOODANDLYMPHATICSYSTEMDISORDERS/ANAEMIA	MILD	N	NOT APPLICABLE	NOT RELATED	RECOVERED/RESOLVED	2021-09-04/2021-10-06
CYT107	Yes	WORSENING THROMBOCYTOPENIA	BLOODANDLYMPHATICSYSTEMDISORDERS/THROMBOCYTOPENIA	MILD	N	NOT APPLICABLE	NOT RELATED	RECOVERED/RESOLVED	2021-09-04/2021-10-06
CYT107	Yes	DEEP VENOUS THROMBOSIS	VASCULARDISORDERS/DEEPVEINTHROMBOSIS	SEVERE	Y	NOT APPLICABLE	NOT RELATED	RECOVERED/RESOLVED	2021-11-30/2021-12-18
CYT107	Yes	HYPERCALCEMIA	METABOLISMANDNUTRITIONDISORDERS/HYPERCALCAEMIA	MILD	N	DOSE NOT CHANGED	UNLIKELY TO BE RELATED	UNKNOWN	2021-10-20/
CYT107	Yes	PULMONARY EMBOLISM	RESPIRATORY,THORACICANDMEDIASTINALDISORDERS/PULMONARYEMBOLISM	SEVERE	Y	NOT APPLICABLE	NOT RELATED	RECOVERED/RESOLVED	2021-11-30/2021-12-19
CYT107	Yes	SINUS TACHYCARDIA	CARDIACDISORDERS/SINUSTACHYCARDIA	MILD	N	DOSE NOT CHANGED	POTENTIALLY - POSSIBLY RELATED	RECOVERED/RESOLVED	2021-10-19T10:46:00/2021-10-19T12:45:00
CYT107	No	ACUTE TYPE THROMBUS, RIGHT UPPER EXTREMITY AT PICC	VASCULARDISORDERS/THROMBOSIS	MODERATE	N	DOSE NOT CHANGED	NOT RELATED	RECOVERED/RESOLVED	2022-01-06T14:00:00/2022-01-10
Placebo	Yes	ACUTE ON CHRONIC GVHD	IMMUNESYSTEMDISORDERS/ACUTEGRAFTVERSUSHOSTDISEASE	MODERATE	N	NOT APPLICABLE	NOT RELATED	RECOVERING/RESOLVING	2022-01-28/
Placebo	Yes	DEEP VENOUS THROMBOSIS (R POPLITEAL)	VASCULARDISORDERS/DEEPVEINTHROMBOSIS	SEVERE	Y	NOT APPLICABLE	UNLIKELY TO BE RELATED	RECOVERING/RESOLVING	2022-01-20/
Placebo	Yes	PNEUMOTHORAX	RESPIRATORY,THORACICANDMEDIASTINALDISORDERS/PNEUMOTHORAX	SEVERE	Y	NOT APPLICABLE	UNLIKELY TO BE RELATED	NOT RECOVERED/NOT RESOLVED	2022-01-27/
Placebo	Yes	PULMONARY EMBOLISM	RESPIRATORY,THORACICANDMEDIASTINALDISORDERS/PULMONARYEMBOLISM	SEVERE	Y	NOT APPLICABLE	UNLIKELY TO BE RELATED	RECOVERED/RESOLVED	2022-01-20/2022-02-05
Placebo	Yes	ACUTE HYPOXIC RESPIRATORY FAILURE	RESPIRATORY,THORACICANDMEDIASTINALDISORDERS/ACUTERESPIRATORYFAILURE	SEVERE	Y	NOT APPLICABLE	NOT RELATED	RECOVERING/RESOLVING	2022-02-17/
Placebo	Yes	ACUTE ON CHRONIC CONGESTIVE HEART FAILURE, DECOMPENSATED	CARDIACDISORDERS/CARDIACFAILURECONGESTIVE	SEVERE	Y	NOT APPLICABLE	NOT RELATED	RECOVERED/RESOLVED	2022-02-17/2022-03-04
Placebo	Yes	ACUTE ON CHRONIC RENAL FAILURE	RENALANDURINARYDISORDERS/ACUTEKIDNEYINJURY	MILD	N	NOT APPLICABLE	NOT RELATED	RECOVERED/RESOLVED	2022-02-17/2022-03-04
Placebo	Yes	HYPOTHERMIA	GENERALDISORDERSANDADMINISTRATIONSITECONDITIONS/HYPOTHERMIA	MILD	N	DOSE NOT CHANGED	NOT RELATED	RECOVERED/RESOLVED	2022-01-24/2022-01-24
Placebo	Yes	THROMBOCYTOPENIA	BLOODANDLYMPHATICSYSTEMDISORDERS/THROMBOCYTOPENIA	MILD	N	NOT APPLICABLE	NOT RELATED	RECOVERING/RESOLVING	2022-02-17/
Placebo	Yes	WORSENING RESPIRATORY FAILURE	RESPIRATORY,THORACICANDMEDIASTINALDISORDERS/RESPIRATORYFAILURE	MODERATE	N	DOSE NOT CHANGED	UNLIKELY TO BE RELATED	RECOVERED/RESOLVED	2022-01-23T10:56:00/2022-01-25T04:55:00
CYT107	No	BRADYCARDIA	CARDIACDISORDERS/BRADYCARDIA	MODERATE	N	DOSE NOT CHANGED	NOT RELATED	RECOVERED/RESOLVED	2022-01-25/2022-01-31
CYT107	Yes	DIARRHEA	GASTROINTESTINALDISORDERS/DIARRHOEA	MILD	N	DOSE NOT CHANGED	NOT RELATED	RECOVERED/RESOLVED	2022-02-01/2022-02-02
CYT107	Yes	INCREASED LIVER FUNCTION TESTS (LFTS)	INVESTIGATIONS/LIVERFUNCTIONTESTINCREASED	MILD	N	DRUG WITHDRAWN	PROBABLY - LIKELY RELATED	RECOVERED/RESOLVED WITH SEQUELAE	2022-02-04/
CYT107	Yes	NEUTROPENIC SEPSIS	INFECTIONSANDINFESTATIONS/NEUTROPENICSEPSIS	SEVERE	Y	NOT APPLICABLE	NOT RELATED	RECOVERED/RESOLVED	2022-02-14/2022-02-25
CYT107	Yes	OXYGEN DESATURATION	INVESTIGATIONS/OXYGENSATURATIONDECREASED	MILD	N	DOSE NOT CHANGED	POTENTIALLY - POSSIBLY RELATED	RECOVERED/RESOLVED	2022-02-03/2022-02-03
CYT107	Yes	PORT-A-CATH INFECTION	INFECTIONSANDINFESTATIONS/DEVICERELATEDINFECTION	SEVERE	Y	NOT APPLICABLE	NOT RELATED	RECOVERING/RESOLVING	2022-02-14/
CYT107	Yes	RIGHT THIGH CELLULITIS	INFECTIONSANDINFESTATIONS/CELLULITIS	SEVERE	Y	NOT APPLICABLE	NOT RELATED	RECOVERING/RESOLVING	2022-02-14/
CYT107	Yes	WORSENING ANEMIA	BLOODANDLYMPHATICSYSTEMDISORDERS/ANAEMIA	SEVERE	Y	DOSE NOT CHANGED	UNLIKELY TO BE RELATED	RECOVERED/RESOLVED	2022-02-03/2022-02-14
CYT107	Yes	WORSENING ANEMIA	GENERALDISORDERSANDADMINISTRATIONSITECONDITIONS/CONDITION AGGRAVATED	SEVERE	Y		UNLIKELY TO BE RELATED	RECOVERED/RESOLVED	2022-02-03/2022-02-14
Placebo	Yes	VIRAL PNEUMONIA	INFECTIONSANDMANIFESTATIONS/VIRALPNEUMONIA	UNK	N	NA	NA	RECOVERED/RESOLVED	2022-03-08/2022-03-19
Placebo	Yes	ELEVATED LFTS	INVESTIGATIONS/LIVERFUNCTIONTESTINCREASED	MILD	N	DOSE NOT CHANGED	UNLIKELY TO BE RELATED	RECOVERED/RESOLVED	2022-02-17/2022-03-19
Placebo	No	FEVER	GENERALDISORDERSANDADMINISTRATIONSITECONDITIONS/PYREXIA	MILD	N	DOSE NOT CHANGED	UNLIKELY TO BE RELATED	RECOVERED/RESOLVED	2022-02-14/2022-02-16
Placebo	Yes	WORSENING ANEMIA	BLOODANDLYMPHATICSYSTEMDISORDERS/ANAEMIA	MODERATE	N	NOT APPLICABLE	NOT RELATED	RECOVERED/RESOLVED	2022-03-09/2022-03-16
Placebo	Yes	WORSENING THROMBOCYTOPENIA	BLOODANDLYMPHATICSYSTEMDISORDERS/THROMBOCYTOPENIA	MODERATE	N	NOT APPLICABLE	NOT RELATED	RECOVERED/RESOLVED	2022-03-18/2022-03-19
Placebo	Yes	AGITATION	PSYCHIATRICDISORDERS/AGITATION	MODERATE	N	DOSE NOT CHANGED	NOT RELATED	RECOVERED/RESOLVED	2021-04-13T13:59:00/2021-04-15T08:30:00
Placebo	Yes	ANEMIA	BLOODANDLYMPHATICSYSTEMDISORDERS/ANAEMIA	MODERATE	N	DOSE NOT CHANGED	NOT RELATED	RECOVERED/RESOLVED	2021-04-18T01:30:00/2021-04-18T17:40:00
Placebo	Yes	ANEMIA	BLOODANDLYMPHATICSYSTEMDISORDERS/ANAEMIA	MODERATE	N	DOSE NOT CHANGED	NOT RELATED	RECOVERED/RESOLVED	2021-04-25T10:26:00/2021-04-27T08:45:00
Placebo	Yes	ANXIETY	PSYCHIATRICDISORDERS/ANXIETY	MODERATE	N	DOSE NOT CHANGED	NOT RELATED	RECOVERING/RESOLVING	2021-05-01T13:40:00/
Placebo	Yes	ARTERIAL HYPOTENSION	VASCULARDISORDERS/HYPOTENSION	MODERATE	N	DOSE NOT CHANGED	NOT RELATED	RECOVERED/RESOLVED	2021-04-03T09:00:00/2021-04-03T12:00:00
Placebo	Yes	ARTERIAL HYPOTENSION	VASCULARDISORDERS/HYPOTENSION	MODERATE	N	DOSE NOT CHANGED	NOT RELATED	RECOVERED/RESOLVED	2021-04-13T08:00:00/2021-04-14T20:00:00
Placebo	Yes	ARTERIAL HYPOTENSION	VASCULARDISORDERS/HYPOTENSION	MODERATE	N	DOSE NOT CHANGED	NOT RELATED	RECOVERED/RESOLVED	2021-04-19T11:00:00/2021-04-20T08:30:00
Placebo	Yes	BRONCHOSPASM	RESPIRATORY,THORACICANDMEDIASTINALDISORDERS/BRONCHOSPASM	MODERATE	N	DOSE NOT CHANGED	NOT RELATED	RECOVERED/RESOLVED	2021-04-01T08:30:00/2021-04-02T16:00:00
Placebo	Yes	BRONCHOSPASM	RESPIRATORY,THORACICANDMEDIASTINALDISORDERS/BRONCHOSPASM	MODERATE	N	DOSE NOT CHANGED	NOT RELATED	RECOVERED/RESOLVED	2021-04-07T10:43:00/2021-04-12T11:10:00
Placebo	Yes	CONSTIPATION	GASTROINTESTINALDISORDERS/CONSTIPATION	MODERATE	N	DOSE NOT CHANGED	NOT RELATED	RECOVERED/RESOLVED	2021-04-18T09:40:00/2021-04-23T16:10:00
Placebo	Yes	CONSTIPATION	GASTROINTESTINALDISORDERS/CONSTIPATION	MODERATE	N	DOSE NOT CHANGED	NOT RELATED	RECOVERED/RESOLVED	2021-05-07T10:30:00/2021-05-16T16:20:00
Placebo	Yes	ENTEROCOCCUS SP INFECTION	INFECTIONSANDINFESTATIONS/ENTEROCOCCALINFECTION	MODERATE	N	DOSE NOT CHANGED	NOT RELATED	RECOVERED/RESOLVED	2021-04-07T12:32:00/2021-04-15T01:32:00
Placebo	Yes	EOSINOPHILIA	BLOODANDLYMPHATICSYSTEMDISORDERS/EOSINOPHILIA	MODERATE	N	NOT APPLICABLE	NOT RELATED	RECOVERED/RESOLVED	2021-04-25T16:40:00/2021-05-02T08:30:00
Placebo	No	FEVER	GENERALDISORDERSANDADMINISTRATIONSITECONDITIONS/PYREXIA	MODERATE	N	DOSE NOT CHANGED	NOT RELATED	RECOVERED/RESOLVED	2021-03-30T16:30:00/2021-03-30T17:00:00
Placebo	No	FEVER	GENERALDISORDERSANDADMINISTRATIONSITECONDITIONS/PYREXIA	MODERATE	N	DOSE NOT CHANGED	NOT RELATED	RECOVERED/RESOLVED	2021-03-30T16:36:00/2021-03-31T00:16:00
Placebo	No	CANDIDA ORAL INFECTION	INFECTIONSANDINFESTATIONS/CANDIDAORAL INFECTION	UNK	N	NA	NA	RECOVERED/RESOLVED	2021-04-16/2021-04-25
Placebo	Yes	FEVER	GENERALDISORDERSANDADMINISTRATIONSITECONDITIONS/PYREXIA	MODERATE	N	DOSE NOT CHANGED	NOT RELATED	RECOVERED/RESOLVED	2021-03-31T18:00:00/2021-03-31T20:00:00
Placebo	Yes	FEVER	GENERALDISORDERSANDADMINISTRATIONSITECONDITIONS/PYREXIA	MODERATE	N	DOSE NOT CHANGED	NOT RELATED	RECOVERED/RESOLVED	2021-03-31T18:00:00/2021-04-01T13:37:00
Placebo	Yes	FEVER	GENERALDISORDERSANDADMINISTRATIONSITECONDITIONS/PYREXIA	MODERATE	N	DOSE NOT CHANGED	NOT RELATED	RECOVERED/RESOLVED	2021-04-02T12:00:00/2021-04-02T22:00:00
Placebo	Yes	FEVER	GENERALDISORDERSANDADMINISTRATIONSITECONDITIONS/PYREXIA	MODERATE	N	DOSE NOT CHANGED	NOT RELATED	RECOVERED/RESOLVED	2021-04-02T12:05:00/2021-04-02T18:14:00
Placebo	Yes	FEVER	GENERALDISORDERSANDADMINISTRATIONSITECONDITIONS/PYREXIA	MODERATE	N	DOSE NOT CHANGED	NOT RELATED	RECOVERED/RESOLVED	2021-04-06T12:00:00/2021-04-06T16:00:00
Placebo	Yes	FEVER	GENERALDISORDERSANDADMINISTRATIONSITECONDITIONS/PYREXIA	MODERATE	N	DOSE NOT CHANGED	NOT RELATED	RECOVERED/RESOLVED	2021-04-07T06:00:00/2021-04-07T12:16:00
Placebo	Yes	FEVER	GENERALDISORDERSANDADMINISTRATIONSITECONDITIONS/PYREXIA	MODERATE	N	DOSE NOT CHANGED	NOT RELATED	RECOVERED/RESOLVED	2021-04-10T20:00:00/2021-04-10T22:00:00
Placebo	Yes	FEVER	GENERALDISORDERSANDADMINISTRATIONSITECONDITIONS/PYREXIA	MODERATE	N	DOSE NOT CHANGED	NOT RELATED	RECOVERED/RESOLVED	2021-04-11T10:00:00/2021-04-11T16:08:00
Placebo	Yes	FEVER	GENERALDISORDERSANDADMINISTRATIONSITECONDITIONS/PYREXIA	MODERATE	N	DOSE NOT CHANGED	NOT RELATED	RECOVERED/RESOLVED	2021-04-12T03:31:00/2021-04-12T07:27:00
Placebo	Yes	FEVER	GENERALDISORDERSANDADMINISTRATIONSITECONDITIONS/PYREXIA	MODERATE	N	DOSE NOT CHANGED	NOT RELATED	RECOVERED/RESOLVED	2021-04-12T18:00:00/2021-04-13T10:31:00
Placebo	Yes	FEVER	GENERALDISORDERSANDADMINISTRATIONSITECONDITIONS/PYREXIA	MODERATE	N	DOSE NOT CHANGED	NOT RELATED	RECOVERED/RESOLVED	2021-04-14T12:00:00/2021-04-15T10:06:00
Placebo	Yes	FEVER	GENERALDISORDERSANDADMINISTRATIONSITECONDITIONS/PYREXIA	MODERATE	N	DOSE NOT CHANGED	NOT RELATED	RECOVERED/RESOLVED	2021-04-16T09:52:00/2021-04-16T14:23:00
Placebo	Yes	FEVER	GENERALDISORDERSANDADMINISTRATIONSITECONDITIONS/PYREXIA	MODERATE	N	DOSE NOT CHANGED	NOT RELATED	RECOVERED/RESOLVED	2021-04-19T01:00:00/2021-04-19T09:20:00
Placebo	Yes	FEVER	GENERALDISORDERSANDADMINISTRATIONSITECONDITIONS/PYREXIA	MODERATE	N	DOSE NOT CHANGED	NOT RELATED	RECOVERED/RESOLVED	2021-04-20T00:00:00/2021-04-20T03:30:00
Placebo	Yes	FEVER	GENERALDISORDERSANDADMINISTRATIONSITECONDITIONS/PYREXIA	MODERATE	N	DOSE NOT CHANGED	NOT RELATED	RECOVERED/RESOLVED	2021-04-20T04:40:00/2021-04-20T17:30:00
Placebo	Yes	FEVER	GENERALDISORDERSANDADMINISTRATIONSITECONDITIONS/PYREXIA	MODERATE	N	DOSE NOT CHANGED	NOT RELATED	RECOVERED/RESOLVED	2021-04-21T13:41:00/2021-04-23T05:40:00
Placebo	Yes	FEVER	GENERALDISORDERSANDADMINISTRATIONSITECONDITIONS/PYREXIA	MODERATE	N	NOT APPLICABLE	NOT RELATED	RECOVERED/RESOLVED	2021-04-24T08:20:00/2021-04-26T16:10:00
Placebo	Yes	FEVER	GENERALDISORDERSANDADMINISTRATIONSITECONDITIONS/PYREXIA	MODERATE	N	DOSE NOT CHANGED	NOT RELATED	RECOVERED/RESOLVED	2021-04-25T16:00:00/2021-04-25T20:30:00
Placebo	Yes	FEVER	GENERALDISORDERSANDADMINISTRATIONSITECONDITIONS/PYREXIA	MODERATE	N	DOSE NOT CHANGED	NOT RELATED	RECOVERED/RESOLVED	2021-04-27T08:50:00/2021-04-27T10:00:00
Placebo	Yes	FEVER	GENERALDISORDERSANDADMINISTRATIONSITECONDITIONS/PYREXIA	MODERATE	N	DOSE NOT CHANGED	NOT RELATED	RECOVERED/RESOLVED	2021-04-28T12:50:00/2021-04-28T15:20:00
Placebo	Yes	FEVER	GENERALDISORDERSANDADMINISTRATIONSITECONDITIONS/PYREXIA	MODERATE	N	DOSE NOT CHANGED	NOT RELATED	RECOVERED/RESOLVED	2021-04-29T19:20:00/2021-04-29T23:10:00
Placebo	Yes	FEVER	GENERALDISORDERSANDADMINISTRATIONSITECONDITIONS/PYREXIA	MODERATE	N	DOSE NOT CHANGED	NOT RELATED	RECOVERED/RESOLVED	2021-04-30T10:30:00/2021-04-30T18:30:00
Placebo	Yes	FEVER	GENERALDISORDERSANDADMINISTRATIONSITECONDITIONS/PYREXIA	MODERATE	N	DOSE NOT CHANGED	NOT RELATED	RECOVERED/RESOLVED	2021-05-01T10:24:00/2021-05-01T12:00:00
Placebo	Yes	FEVER	GENERALDISORDERSANDADMINISTRATIONSITECONDITIONS/PYREXIA	MODERATE	N	DOSE NOT CHANGED	NOT RELATED	RECOVERED/RESOLVED	2021-05-10T18:00:00/2021-05-10T19:20:00
Placebo	Yes	FEVER	GENERALDISORDERSANDADMINISTRATIONSITECONDITIONS/PYREXIA	MODERATE	N	DOSE NOT CHANGED	NOT RELATED	RECOVERED/RESOLVED	2021-05-11T08:40:00/2021-05-11T12:10:00
Placebo	Yes	FEVER	GENERALDISORDERSANDADMINISTRATIONSITECONDITIONS/PYREXIA	MODERATE	N	DOSE NOT CHANGED	NOT RELATED	RECOVERED/RESOLVED	2021-05-12T17:48:00/2021-05-12T18:00:00
Placebo	Yes	GENERALIZED CLONIC TONIC SEIZURE	NERVOUSSYSTEMDISORDERS/GENERALISEDTONIC-CLONICSEIZURE	MODERATE	N	NOT APPLICABLE	NOT RELATED	RECOVERED/RESOLVED	2021-05-04T17:51:00/2021-05-04T18:00:00
Placebo	Yes	HYPERGLYCEMIA	METABOLISMANDNUTRITIONDISORDERS/HYPERGLYCAEMIA	MILD	N	DOSE NOT CHANGED	NOT RELATED	RECOVERED/RESOLVED	2021-04-07T12:16:00/2021-04-07T18:33:00
Placebo	Yes	HYPERGLYCEMIA	METABOLISMANDNUTRITIONDISORDERS/HYPERGLYCAEMIA	MILD	N	DOSE NOT CHANGED	NOT RELATED	RECOVERED/RESOLVED	2021-04-18T19:54:00/2021-04-19T01:33:00
Placebo	Yes	HYPERGLYCEMIA	METABOLISMANDNUTRITIONDISORDERS/HYPERGLYCAEMIA	MILD	N	DOSE NOT CHANGED	NOT RELATED	RECOVERED/RESOLVED	2021-04-20T23:58:00/2021-04-21T08:46:00
Placebo	Yes	HYPOGLYCEMIA	METABOLISMANDNUTRITIONDISORDERS/HYPOGLYCAEMIA	MILD	N	NOT APPLICABLE	NOT RELATED	RECOVERED/RESOLVED	2021-05-05T08:00:00/2021-05-05T10:38:00
Placebo	Yes	HYPOKALEMIA	METABOLISMANDNUTRITIONDISORDERS/HYPOKALAEMIA	MILD	N	DOSE NOT CHANGED	NOT RELATED	RECOVERED/RESOLVED	2021-04-14T04:50:00/2021-04-18T12:00:00
Placebo	Yes	HYPOKALEMIA	METABOLISMANDNUTRITIONDISORDERS/HYPOKALAEMIA	MODERATE	N	NOT APPLICABLE	NOT RELATED	RECOVERED/RESOLVED	2021-04-30T06:00:00/2021-05-14T16:00:00
Placebo	Yes	INFECTION BY STAPHYLOCCOCUS COAGULASE NEGATIVE	INFECTIONSANDINFESTATIONS/STAPHYLOCOCCALINFECTION	MODERATE	N	DOSE NOT CHANGED	NOT RELATED	RECOVERED/RESOLVED	2021-04-14T01:32:00/2021-04-29T10:15:00
Placebo	Yes	INTESTINAL CONSTIPATION	GASTROINTESTINALDISORDERS/CONSTIPATION	MODERATE	N	DOSE NOT CHANGED	NOT RELATED	RECOVERED/RESOLVED	2021-04-06T16:00:00/2021-04-13T17:30:00
Placebo	Yes	KLEBSIELLA PNEUMONIAE CATHETER TIP INFECTION	INFECTIONSANDINFESTATIONS/KLEBSIELLAINFECTION	MODERATE	N	DOSE NOT CHANGED	NOT RELATED	RECOVERED/RESOLVED	2021-04-12T10:31:00/2021-04-15T01:32:00
Placebo	Yes	KLEBSIELLA PNEUMONIAE INFECTION IN CATHETER TIP	INFECTIONSANDINFESTATIONS/CATHETERSITEINFECTION	MODERATE	N	DOSE NOT CHANGED	NOT RELATED	RECOVERED/RESOLVED	2021-05-01T12:41:00/2021-05-07T11:46:00
Placebo	Yes	METABOLIC ADYNAMIC ILIUM	GASTROINTESTINALDISORDERS/ILEUSPARALYTIC	MODERATE	N	DOSE NOT CHANGED	NOT RELATED	RECOVERED/RESOLVED	2021-04-15T11:22:00/2021-05-12T08:30:00
Placebo	Yes	NEUROPATHIC PAIN	NERVOUSSYSTEMDISORDERS/NEURALGIA	MODERATE	N	NOT APPLICABLE	NOT RELATED	RECOVERED/RESOLVED	2021-04-30T20:00:00/2021-05-16T10:00:00
Placebo	Yes	PSEUDOMINAS AERUGINOSA URINARY TRACT INFECTION	INFECTIONSANDINFESTATIONS/URINARYTRACTINFECTIONBACTERIAL	MODERATE	N	DOSE NOT CHANGED	NOT RELATED	RECOVERED/RESOLVED	2021-04-29T10:15:00/2021-05-13T21:12:00
Placebo	Yes	PSEUDOMONAS AERUGINOSA URINARY TRACT INFECTION	INFECTIONSANDINFESTATIONS/URINARYTRACTINFECTIONBACTERIAL	MODERATE	N	DOSE NOT CHANGED	NOT RELATED	RECOVERED/RESOLVED	2021-04-13T08:31:00/2021-04-26T09:40:00
Placebo	Yes	RESPIRATORY FAILURE	RESPIRATORY,THORACICANDMEDIASTINALDISORDERS/RESPIRATORYFAILURE	SEVERE	Y	DRUG INTERRUPTED	NOT RELATED	RECOVERED/RESOLVED	2021-04-03T08:00:00/2021-05-11T08:00:00
Placebo	Yes	SKIN LESION	SKINANDSUBCUTANEOUSTISSUEDISORDERS/SKINLESION	MODERATE	N	DOSE NOT CHANGED	NOT RELATED	RECOVERED/RESOLVED	2021-05-02T10:15:00/2021-05-04T16:10:00
Placebo	Yes	STEATOSIS, NO LIVER DAMAGE	SKINANDSUBCUTANEOUSTISSUEDISORDERS/ASTEATOSIS	MODERATE	N	DOSE NOT CHANGED	NOT RELATED	RECOVERING/RESOLVING	2021-04-15T11:22:00/
Placebo	Yes	TETRAPARESIS OF THE CRITICALLY ILL PATIENT	NERVOUSSYSTEMDISORDERS/QUADRIPARESIS	MODERATE	N	DOSE NOT CHANGED	NOT RELATED	RECOVERED/RESOLVED	2021-04-28T08:50:00/2021-05-16T08:10:00
Placebo	Yes	UNSPECIFIED PAIN	GENERALDISORDERSANDADMINISTRATIONSITECONDITIONS/PAIN	MILD	N	DOSE NOT CHANGED	NOT RELATED	RECOVERED/RESOLVED	2021-04-03T08:40:00/2021-04-03T10:55:00
Placebo	Yes	BACTERIAL INFECTION	INFECTIONSANDINFESTATIONS/BACTERIALINFECTION	SEVERE	Y	DRUG WITHDRAWN	UNLIKELY TO BE RELATED	RECOVERED/RESOLVED	2021-04-07T00:00:00/2021-05-16T00:00:00
CYT107	Yes	HYPERTENSION	VASCULARDISORDERS/HYPERTENSION	MILD	N	DOSE NOT CHANGED	NOT RELATED	RECOVERED/RESOLVED	2021-04-20T10:30:00/2021-04-20T16:30:00
Placebo	Yes	'POLYCHROMASIA	BLOODANDLYMPHATICSYSTEMDISORDERS/POLYCHROMASIA	MILD	N	NOT APPLICABLE	NOT RELATED	RECOVERED/RESOLVED	2021-05-03T03:52:00/2021-05-04T22:54:00
Placebo	Yes	ACUTE RESPIRATORY FAILURE NOT RESPONSIVE TO NIV	RESPIRATORY,THORACICANDMEDIASTINALDISORDERS/ACUTERESPIRATORYFAILURE	SEVERE	Y	DRUG WITHDRAWN	POTENTIALLY - POSSIBLY RELATED	FATAL	2021-04-21T00:00:00/2021-05-07T00:00:00
Placebo	Yes	AGITATION	PSYCHIATRICDISORDERS/AGITATION	MODERATE	N	DOSE NOT CHANGED	NOT RELATED	RECOVERED/RESOLVED	2021-04-19T11:35:00/2021-04-22T12:00:00
Placebo	Yes	ALKALINE PHOSPHATASE ELEVATION	INVESTIGATIONS/BLOODALKALINEPHOSPHATASEINCREASED	MILD	N	NOT APPLICABLE	NOT RELATED	RECOVERING/RESOLVING	2021-05-03T17:56:00/
Placebo	Yes	ANISOCYTOSIS	BLOODANDLYMPHATICSYSTEMDISORDERS/ANISOCYTOSIS	MILD	N	NOT APPLICABLE	NOT RELATED	RECOVERING/RESOLVING	2021-04-29T13:55:00/
Placebo	Yes	ANURIC	RENALANDURINARYDISORDERS/RENALFAILURE	MILD	N	NOT APPLICABLE	NOT RELATED	RECOVERED/RESOLVED	2021-04-30T20:48:00/2021-05-04T21:55:00
Placebo	Yes	BILIRUBIN ELEVATION	INVESTIGATIONS/BLOODBILIRUBININCREASED	MILD	N	DOSE NOT CHANGED	NOT RELATED	RECOVERING/RESOLVING	2021-04-19T01:06:00/
Placebo	Yes	FEVER PEAK	GENERALDISORDERSANDADMINISTRATIONSITECONDITIONS/PYREXIA	MILD	N	DOSE NOT CHANGED	NOT RELATED	RECOVERED/RESOLVED	2021-04-19T08:00:00/2021-04-24T21:40:00
Placebo	Yes	HYPERGLYCEMIA	METABOLISMANDNUTRITIONDISORDERS/HYPERGLYCAEMIA	MILD	N	NOT APPLICABLE	NOT RELATED	RECOVERED/RESOLVED	2021-04-30T22:31:00/2021-04-30T22:31:00
Placebo	Yes	HYPERKALEMIA	METABOLISMANDNUTRITIONDISORDERS/HYPERKALAEMIA	MILD	N	NOT APPLICABLE	NOT RELATED	RECOVERED/RESOLVED	2021-04-22T11:10:00/2021-04-27T22:31:00
Placebo	Yes	HYPERLACTATEMIA	METABOLISMANDNUTRITIONDISORDERS/HYPERLACTACIDAEMIA	MILD	N	NOT APPLICABLE	NOT RELATED	RECOVERED/RESOLVED	2021-04-22T11:10:00/2021-04-23T15:41:00
Placebo	Yes	HYPERMAGNESEMIA	METABOLISMANDNUTRITIONDISORDERS/HYPERMAGNESAEMIA	MILD	N	NOT APPLICABLE	NOT RELATED	RECOVERED/RESOLVED	2021-04-22T11:10:00/2021-05-04T02:00:00
Placebo	Yes	HYPOCHROMIA	BLOODANDLYMPHATICSYSTEMDISORDERS/HYPOCHROMASIA	MILD	N	NOT APPLICABLE	NOT RELATED	RECOVERING/RESOLVING	2021-04-26T01:21:00/
Placebo	Yes	HYPOCHROMIA	BLOODANDLYMPHATICSYSTEMDISORDERS/HYPOCHROMASIA	MILD	N	NOT APPLICABLE	NOT RELATED	RECOVERING/RESOLVING	2021-05-02T20:17:00/
Placebo	Yes	HYPOTENSION	VASCULARDISORDERS/HYPOTENSION	MILD	N	NOT APPLICABLE	NOT RELATED	RECOVERED/RESOLVED	2021-05-04T17:46:00/2021-05-04T17:46:00
Placebo	No	INTESTINAL CONSTIPATION	GASTROINTESTINALDISORDERS/CONSTIPATION	MODERATE	N	DOSE NOT CHANGED	NOT RELATED	RECOVERED/RESOLVED	2021-04-16T16:00:00/2021-04-18T00:00:00
Placebo	Yes	LEUKOCYTOSIS	BLOODANDLYMPHATICSYSTEMDISORDERS/LEUKOCYTOSIS	MILD	N	NOT APPLICABLE	NOT RELATED	RECOVERING/RESOLVING	2021-04-22T04:43:00/
Placebo	Yes	LEUKOCYTOSIS	BLOODANDLYMPHATICSYSTEMDISORDERS/LEUKOCYTOSIS	MILD	N	NOT APPLICABLE	NOT RELATED	RECOVERING/RESOLVING	2021-04-26T01:21:00/
Placebo	Yes	METABOLIC ACIDOSIS	METABOLISMANDNUTRITIONDISORDERS/METABOLICACIDOSIS	MILD	N	NOT APPLICABLE	NOT RELATED	RECOVERED/RESOLVED	2021-04-23T15:23:00/2021-04-24T14:39:00
Placebo	Yes	MONOCYTOSIS	BLOODANDLYMPHATICSYSTEMDISORDERS/MONOCYTOSIS	MILD	N	NOT APPLICABLE	NOT RELATED	RECOVERING/RESOLVING	2021-04-22T11:10:00/
Placebo	Yes	MONOCYTOSIS	BLOODANDLYMPHATICSYSTEMDISORDERS/MONOCYTOSIS	MILD	N	NOT APPLICABLE	NOT RELATED	RECOVERING/RESOLVING	2021-04-29T13:55:00/
Placebo	Yes	MONOCYTOSIS	BLOODANDLYMPHATICSYSTEMDISORDERS/MONOCYTOSIS	MILD	N	NOT APPLICABLE	NOT RELATED	RECOVERING/RESOLVING	2021-05-01T01:16:00/
Placebo	Yes	MONOCYTOSIS	BLOODANDLYMPHATICSYSTEMDISORDERS/MONOCYTOSIS	MILD	N	NOT APPLICABLE	NOT RELATED	RECOVERING/RESOLVING	2021-05-03T03:52:00/
Placebo	Yes	NEUTROPHILIA	BLOODANDLYMPHATICSYSTEMDISORDERS/NEUTROPHILIA	MILD	N	NOT APPLICABLE	NOT RELATED	RECOVERING/RESOLVING	2021-04-22T04:43:00/
Placebo	Yes	NEUTROPHILIA	BLOODANDLYMPHATICSYSTEMDISORDERS/NEUTROPHILIA	MILD	N	NOT APPLICABLE	NOT RELATED	RECOVERING/RESOLVING	2021-04-25T02:36:00/
Placebo	Yes	NEUTROPHILIA	BLOODANDLYMPHATICSYSTEMDISORDERS/NEUTROPHILIA	MILD	N	NOT APPLICABLE	NOT RELATED	RECOVERING/RESOLVING	2021-05-01T01:16:00/
Placebo	Yes	PNEUMONIA ASSOCIATED WITH MECHANICAL VENTILATION	INFECTIONSANDINFESTATIONS/PNEUMONIA	MODERATE	N	NOT APPLICABLE	NOT RELATED	RECOVERED/RESOLVED	2021-04-27T08:51:00/2021-05-04T08:58:00
Placebo	Yes	POLYCHROMATOLILIA LEVERS	INVESTIGATIONS/ERYTHROBLASTCOUNT	MILD	N	NOT APPLICABLE	NOT RELATED	RECOVERED/RESOLVED	2021-04-29T13:55:00/2021-04-29T13:55:00
Placebo	Yes	RESPIRATORY ACIDOSIS	RESPIRATORY,THORACICANDMEDIASTINALDISORDERS/RESPIRATORYACIDOSIS	MILD	N	NOT APPLICABLE	NOT RELATED	RECOVERED/RESOLVED	2021-04-23T04:43:00/2021-04-24T14:39:00
Placebo	Yes	SHOCK FOLLOWED BY ACUTE KIDNEY FAILURE	VASCULARDISORDERS/SHOCK	SEVERE	Y	DRUG INTERRUPTED	POTENTIALLY - POSSIBLY RELATED	FATAL	2021-04-23T17:52:00/2021-05-07T14:45:00
Placebo	Yes	ACUTE KIDNEY FAILURE	RENALANDURINARYDISORDERS/ACUTEKIDNEYINJURY	SEVERE	Y		POTENTIALLY - POSSIBLY RELATED	FATAL	2021-04-23T17:52:00/2021-05-07T14:45:00
Placebo	Yes	SKIN LESION	SKINANDSUBCUTANEOUSTISSUEDISORDERS/SKINLESION	MILD	N	NOT APPLICABLE	NOT RELATED	RECOVERING/RESOLVING	2021-04-26T12:10:00/
Placebo	Yes	TACHYCARDIA	CARDIACDISORDERS/TACHYCARDIA	MODERATE	N	NOT APPLICABLE	NOT RELATED	RECOVERED/RESOLVED	2021-04-23T22:40:00/2021-04-23T22:40:00
Placebo	Yes	TACHYPNOEA	RESPIRATORY,THORACICANDMEDIASTINALDISORDERS/TACHYPNOEA	MILD	N	NOT APPLICABLE	NOT RELATED	RECOVERED/RESOLVED	2021-04-30T22:31:00/2021-04-30T22:31:00
Placebo	Yes	UREMIA	RENALANDURINARYDISORDERS/AZOTAEMIA	MILD	N	NOT APPLICABLE	NOT RELATED	RECOVERING/RESOLVING	2021-04-18T13:50:00/
Placebo	Yes	ARTERIAL HYPOTENSION SYSTEMIC	VASCULARDISORDERS/HYPOTENSION	MODERATE	N	DOSE NOT CHANGED	NOT RELATED	RECOVERED/RESOLVED	2021-04-23T10:46:00/2021-04-25T08:10:00
Placebo	Yes	ARTERIAL HYPOTENSION SYSTEMIC	VASCULARDISORDERS/HYPOTENSION	MODERATE	N	DOSE NOT CHANGED	NOT RELATED	RECOVERED/RESOLVED	2021-05-03T19:47:00/2021-05-04T07:59:00
Placebo	Yes	ARTERIAL HYPOTENSION SYSTEMIC	VASCULARDISORDERS/HYPOTENSION	MODERATE	N	DOSE NOT CHANGED	NOT RELATED	RECOVERED/RESOLVED	2021-05-06T18:55:00/2021-05-06T20:13:00
Placebo	Yes	HYPERTENSIVE PEAK	VASCULARDISORDERS/HYPERTENSION	MODERATE	N	DOSE NOT CHANGED	NOT RELATED	RECOVERED/RESOLVED	2021-04-29T18:51:00/2021-05-03T08:03:00
Placebo	No	INSOMNIA	PSYCHIATRICDISORDERS/INSOMNIA	MODERATE	N	DOSE NOT CHANGED	NOT RELATED	RECOVERED/RESOLVED	2021-04-17T20:52:00/2021-04-17T23:30:00
Placebo	Yes	INSOMNIA	PSYCHIATRICDISORDERS/INSOMNIA	MODERATE	N	DOSE NOT CHANGED	NOT RELATED	RECOVERED/RESOLVED	2021-04-23T00:21:00/2021-04-23T02:52:00
Placebo	Yes	INSOMNIA	PSYCHIATRICDISORDERS/INSOMNIA	MODERATE	N	DOSE NOT CHANGED	NOT RELATED	RECOVERED/RESOLVED	2021-04-23T00:21:00/2021-04-23T03:25:00
Placebo	Yes	PNEUMONIA ASSOCIATED WITH MECHANICAL VENTILATION	INFECTIONSANDINFESTATIONS/PNEUMONIA	MODERATE	N	DOSE NOT CHANGED	NOT RELATED	RECOVERED/RESOLVED	2021-04-28T08:49:00/2021-05-06T10:00:00
Placebo	Yes	RESPIRATORY FAILURE	RESPIRATORY,THORACICANDMEDIASTINALDISORDERS/RESPIRATORYFAILURE	SEVERE	Y	DRUG WITHDRAWN	POTENTIALLY - POSSIBLY RELATED	FATAL	2021-04-23T17:54:00/2021-05-07T01:20:00

## Sheet: Fig3A-3B-ICU
ICU length table							death = 45
Study Arm	Antiviral Treatment?	First stuy drug administration	First_ICU_Admis	First_ICU_discharge	Death_date	Duration1 after drug administration	Restricted length Hospitalization to 45 days	2nd ICU_Admis	2nd ICU_discharge	D45	Lenght 2 readmission	Total lenght1 + Lenght2	FINAL LENGHT for ANALYSIS
CYT107	N	2020-06-08	2020-06-05	2020-06-12		5	5						5	1	CYT107
CYT107	N	2020-06-15	2020-06-06	2020-06-27		13	13	2020-06-27		2020-07-29	33	46	45	0	CYT107
CYT107	N	2020-11-27	2020-11-14	2020-12-20		24	24						24	1	CYT107
CYT107	N	2020-06-04	2020-05-31	2020-06-11		8	8						8	1	CYT107
CYT107	N	2020-09-19	2020-09-18				45						45	0	CYT107
CYT107	N	2020-10-17	2020-10-14		2020-10-25		45						45	0	CYT107
CYT107	N	2020-11-20	2020-11-16		2020-11-25		45						45	0	CYT107
CYT107	N	2021-03-09	2021-03-06	2021-03-22		14	14						14	1	CYT107
CYT107	N	2021-11-30	2021-11-30	2021-12-06		7	7						7	1	CYT107
CYT107	N	2022-02-08	2022-02-07	2022-02-15		8	8						8	1	CYT107
CYT107	N	2020-09-18	2020-09-13	2020-10-16		29	29						29	1	CYT107
CYT107	N	2020-10-26	2020-10-22	2020-11-26		32	32						32	1	CYT107
CYT107	N	2020-10-30	2020-10-25		2020-12-01		45						45	0	CYT107
CYT107	N	2020-11-09	2020-11-04	2020-12-22		44	44						44	1	CYT107
CYT107	N	2020-11-17	2020-11-17	2020-12-02		16	16						16	1	CYT107
CYT107	N	2021-07-28	2021-07-27		2021-08-15		45						45	0	CYT107
CYT107	N	2020-11-18	2020-11-09		2020-12-05		45						45	0	CYT107
CYT107	N	2021-07-27	2021-07-24	2021-07-29		3	3						3	1	CYT107
CYT107	N	2021-04-30	2021-04-27	2021-05-04		5	5						5	1	CYT107
CYT107	N	2021-07-30	2021-07-28	2021-08-13		15	15						15	1	CYT107
CYT107	N	2021-11-16	2021-11-11	2021-11-17		2	2						2	1	CYT107
CYT107	Y	2020-07-27	2020-07-13		2020-08-24		45						45	0	CYT107
CYT107	Y	2020-11-10	2020-10-30		2020-12-01		45						45	0	CYT107
CYT107	Y	2021-02-04	2021-01-30	2021-02-07		4	4						4	1	CYT107
CYT107	Y	2020-10-30	2020-10-27	2020-11-04		6	6	2020-11-05	2020-11-24		20	26	26	1	CYT107
CYT107	Y	2020-11-19	2020-11-15		2020-11-28		45						45	0	CYT107
CYT107	Y	2020-09-11	2020-09-09		2020-10-14		45						45	0	CYT107
CYT107	Y	2020-10-28	2020-10-24		2020-11-10		45						45	0	CYT107
CYT107	Y	2021-04-07	2021-04-08		2021-05-03		45						45	0	CYT107
CYT107	Y	2020-10-10	2020-09-30	2020-10-01	2020-10-17		45	2020-10-08				45	45	0	CYT107
CYT107	Y	2020-10-23	2020-10-22	2020-10-28		6	6						6	1	CYT107
CYT107	Y	2020-11-14	2020-11-07	2020-11-17		4	4						4	1	CYT107
CYT107	Y	2020-09-29	2020-09-27	2020-10-04		6	6						6	1	CYT107
CYT107	Y	2020-10-09	2020-10-07		2020-10-25		45						45	0	CYT107
CYT107	Y	2020-10-10	2020-10-08	2020-10-12		3	3						3	1	CYT107
CYT107	Y	2020-10-24	2020-10-20		2020-10-25		45						45	0	CYT107
CYT107	Y	2021-04-06	2021-04-03	2021-04-07		2	2						2	1	CYT107
CYT107	Y	2021-07-01	2021-06-27		2021-07-04		45						45	0	CYT107
CYT107	Y	2021-08-06	2021-08-03		2021-08-17		45						45	0	CYT107
CYT107	Y	2021-08-10	2021-08-07		2021-08-13		45						45	0	CYT107
CYT107	Y	2022-01-06	2022-01-15	2022-02-05		31	31						31	1	CYT107
CYT107	Y	2022-01-20	2022-01-22	2022-02-11		23	23	2022-02-11				45	45	1	CYT107		#NUM!
Placebo	N	2020-11-06	2020-10-30		2020-12-04		45						45	0	PBO
Placebo	N	2020-11-11	2020-11-06				45						45	0	PBO
Placebo	N	2020-05-27	2020-05-17		2020-07-06		45						45	0	PBO
Placebo	N	2020-11-04	2020-10-30	2020-11-10		7	7						7	1	PBO
Placebo	N	2020-09-14	2020-09-11		2020-09-23		45						45	0	PBO
Placebo	N	2020-11-03	2020-10-21				45						45	0	PBO
Placebo	N	2020-11-09	2020-11-08		2020-12-10		45						45	0	PBO
Placebo	N	2020-11-18	2020-11-18	2020-12-07		20	20						20	1	PBO
Placebo	N	2021-03-30	2021-03-29		2021-04-04		45						45	1	PBO
Placebo	N	2021-04-01	2021-03-31	2021-05-12		42	42						42	1	PBO
Placebo	N	2021-08-08	2021-08-07	2021-08-30		23	23						23	1	PBO
Placebo	N	2021-12-11	2021-12-10	2021-12-24		14	14						14	1	PBO
Placebo	N	2021-12-15	2021-12-13	2021-12-22		8	8						8	1	PBO
Placebo	N	2020-11-13	2020-11-10	2020-12-14		32	32						32	1	PBO
Placebo	N	2020-10-09	2020-10-03		2020-11-14		45						45	0	PBO
Placebo	N	2022-01-28	2022-01-24				45						45	0	PBO
Placebo	N	2021-04-20	2021-04-17		2021-05-08		45						45	0	PBO
Placebo	N	2021-10-12	2021-10-10		2021-11-08		45						45	0	PBO
Placebo	N	2020-11-04	2020-11-02	2020-11-17		14	14	2020-11-18	2020-11-27		10	24	24	1	PBO
Placebo	N	2020-10-06	2020-10-04	2020-10-18	2020-10-26		45	2020-10-21				45	45	0	PBO
Placebo	N	2021-03-31	2021-04-02	2021-05-12		43	43						43	1	PBO
Placebo	N	2021-04-17	2021-04-22		2021-05-07		45						45	0	PBO
Placebo	Y	2020-05-22	2020-04-25		2020-07-09		45						45	0	PBO
Placebo	Y	2020-08-20	2020-08-17	2020-09-01		13	13						13	1	PBO
Placebo	Y	2020-10-14	2020-09-23		2020-11-16		45						45	0	PBO
Placebo	Y	2020-10-23	2020-10-07		2020-11-17		45						45	0	PBO
Placebo	Y	2020-10-13	2020-10-09	2020-10-19		7	7						7	1	PBO
Placebo	Y	2020-11-05	2020-10-30				45						45	0	PBO
Placebo	Y	2021-02-17	2021-02-15	2021-02-25		9	9						9	1	PBO
Placebo	Y	2021-07-08	2021-07-06	2021-07-15		8	8						8	1	PBO
Placebo	Y	2020-09-30	2020-09-28	2020-10-10		11	11						11	1	PBO
Placebo	Y	2020-11-19	2020-11-14	2020-12-06		18	18						18	1	PBO
Placebo	Y	2020-11-19	2020-11-13		2020-12-01		45						45	0	PBO
Placebo	Y	2020-10-24	2020-10-20		2020-11-22		45						45	0	PBO
Placebo	Y	2020-11-13	2020-11-11		2020-11-29		45						45	0	PBO
Placebo	Y	2020-10-26	2020-10-11		2020-11-10		45						45	0	PBO
Placebo	Y	2020-09-25	2020-09-10		2020-10-07		45						45	0	PBO
Placebo	Y	2020-10-03	2020-09-26		2020-10-09		45						45	0	PBO
Placebo	Y	2020-10-22	2020-10-21	2020-10-28		7	7						7	1	PBO
Placebo	Y	2020-11-06	2020-11-05		2020-11-11		45						45	0	PBO
Placebo	Y	2021-05-10	2021-05-08	2021-05-18		9	9						9	1	PBO
Placebo	Y	2021-12-27	2021-12-21	2022-01-11		16	16						16	1	PBO
Placebo	Y	2021-01-21	2021-01-27				45						45	0	PBO
Placebo	Y	2022-02-15	2022-02-14	2022-02-20		6	6						6	1	PBO
Placebo	Y	2022-01-07	2022-01-28	2022-01-29		23	23						23	1	PBO
Placebo	Y	2021-04-22	2021-04-19		2021-05-07		45						45	0	PBO

## Sheet: Fig3C-3D-Hospit
	Death pt					Hospital Lenght Table										Death=45
Unique Subject Identifier	TT ARM	ANTIVIRAL	Date of Initial Hospitalization	Date of 1st Study drug administration	Date of D30 or Hospital Discharge	Date of End study participation (D45)	Date/Time of Death	Hospital lenght1 (Index Hospit)	ReHospitalization 2 Start date	ReHospitalization 2 Stop date	Hospital lenght2 (Index Hospit)	ReHospitalization 3 Start date	ReHospitalization 3 Stop date	Hospital lenght3 (Index Hospit)	TOTAL HOSPITAL LENGHT from 1st Study drug to D45	HOSP DAYS restricted or censored to Day 45	censor	Survival lenght (days) 1st dose up to D45
101-005	CYT107	AV	2020-07-13	2020-07-27			2020-08-24									45	0	29
101-011	CYT107	AV	2020-10-30	2020-11-10			2020-12-01									45	0	22
103-004	CYT107	AV	2021-01-30	2021-02-04	2021-02-16			13								13	1	45
103-007	CYT107	AV		2021-09-30	2021-10-21			22								22	1	45
104-005	CYT107	AV	2020-10-27	2020-10-30	2021-01-05			68								45	0	45
108-101	CYT107	AV	2020-09-07	2020-09-09	2020-09-14			6								6	1	45
111-002	CYT107	AV	2020-11-13	2020-11-19			2020-11-28									45	0	10
113-001	CYT107	AV	2020-09-06	2020-09-11	2020-10-12		2020-10-14	32								45	0	34
113-002	CYT107	AV	2020-10-22	2020-10-28			2020-11-10									45	0	14
115-001	CYT107	AV	2020-11-20	2020-11-25	2020-12-02			8								8	1	45
115-002	CYT107	AV	2021-02-01	2021-02-04	2021-02-12			9								9	1	45
201-010	CYT107	AV	2021-04-06	2021-04-07			2021-05-03									45	0	27
302-002	CYT107	AV	2020-10-31	2020-11-03	2020-11-11			9								9	1	45
302-004	CYT107	AV	2021-04-19	2021-04-21	2021-04-24			4								4	1	45
303-001	CYT107	AV	2020-09-26	2020-10-10			2020-10-17									45	0	8
303-002	CYT107	AV	2020-10-19	2020-10-23	2020-10-31			9								9	1	45
303-004	CYT107	AV	2020-11-05	2020-11-13	2020-11-17			5								5	1	45
303-005	CYT107	AV	2020-11-07	2020-11-14	2020-11-23			10								10	1	45
306-002	CYT107	AV	2020-09-27	2020-09-29	2020-10-06			8	2020-10-30	2020-11-04	6				14	14	1	45
306-005	CYT107	AV	2020-10-07	2020-10-09			2020-10-25									45	0	17
306-006	CYT107	AV	2020-10-08	2020-10-10	2020-10-22			13	2020-10-25	2020-10-28	4				17	17	1	45
306-008	CYT107	AV	2020-10-20	2020-10-24			2020-10-25									45	0	2
306-010	CYT107	AV	2021-04-03	2021-04-06	2021-04-08			3								3	1	45
306-013	CYT107	AV	2021-06-25	2021-07-01			2021-07-04									45	0	4
306-014	CYT107	AV	2021-08-01	2021-08-06			2021-08-17									45	0	12
306-015	CYT107	AV	2021-08-07	2021-08-10			2021-08-13									45	0	4
401-004	CYT107	AV	2022-01-04	2022-01-05			2022-01-17									45	0	13
401-005	CYT107	AV	2022-01-05	2022-01-06	2022-02-05	2022-02-19		45								45	0	45
401-006	CYT107	AV	2022-01-19	2022-01-20	2022-02-18	2022-03-06		46								45	0	45
402-001	CYT107	AV	2021-08-22	2021-08-25	2021-09-30			37	2021-10-08	2021-10-21	14				51	45	0	45
402-002	CYT107	AV	2021-10-12	2021-10-19	2021-10-30			12	2021-11-30	2021-12-18	19				31	31	1	45
402-003	CYT107	AV	2022-01-06	2022-01-07	2022-01-10			4								4	1	45
402-006	CYT107	AV	2022-01-22	2022-01-26	2022-02-11			17	2022-02-14	2022-02-25	12				29	29	0	45
101-003	CYT107	N	2020-06-05	2020-06-08	2020-06-24			17								17	1	45
101-004	CYT107	N	2020-06-03	2020-06-15	2020-06-27			13								13	1	45
101-013	CYT107	N	2020-11-14	2020-11-27	2020-12-24			28								28	1	45
104-003	CYT107	N	2020-09-15	2020-09-19	2020-09-27	2020-11-23		66								45	0	45
201-002	CYT107	N	2020-10-14	2020-10-17			2020-10-25									45	0	9
201-006	CYT107	N	2020-11-12	2020-11-20			2020-11-25									45	0	6
201-007	CYT107	N	2021-03-05	2021-03-09	2021-03-22			14								14	1	45
201-014	CYT107	N	2021-11-26	2021-11-30	2021-12-15			16								16	1	45
201-017	CYT107	N	2022-02-04	2022-02-08	2022-02-15			8								8	1	45
202-001	CYT107	N	2020-09-13	2020-09-18	2020-10-29			42								42	1	45
202-002	CYT107	N	2020-10-22	2020-10-26	2020-12-03			39								39	1	45
202-003	CYT107	N	2020-10-25	2020-10-30			2020-12-01									45	0	33
202-004	CYT107	N	2020-11-04	2020-11-09	2021-02-01			85								45	0	45
203-003	CYT107	N	2020-11-09	2020-11-17	2020-12-15			29								29	1	45
203-004	CYT107	N	2021-07-25	2021-07-28			2021-08-15									45	0	19
206-001	CYT107	N	2020-11-09	2020-11-18			2020-12-05									45	0	18
206-003	CYT107	N	2021-07-21	2021-07-27	2021-08-04			9								9	1	45
210-002	CYT107	N	2021-04-27	2021-04-30	2021-05-07			8								8	1	45
210-003	CYT107	N	2021-07-28	2021-07-30	2021-08-23			25								25	1	45
210-005	CYT107	N	2021-11-11	2021-11-16	2021-11-22			7								7	1	45
502-002	CYT107	N	2021-04-14	2021-04-17	2021-04-22			6								6	1	45
101-001	Placebo	AV	2020-04-19	2020-05-22			2020-07-09									45	0	49
101-006	Placebo	AV	2020-08-16	2020-08-20	2020-09-08			20								20	1	45
101-007	Placebo	AV	2020-09-21	2020-10-14	2020-11-12		2020-11-16	30								45	0	34
101-008	Placebo	AV	2020-10-05	2020-10-23			2020-11-17									45	0	26
102-003	Placebo	AV	2020-10-09	2020-10-13	2020-10-20			8								8	1	45
102-004	Placebo	AV	2020-10-29	2020-11-05	2020-12-03	2020-12-21		47								45	0	45
103-005	Placebo	AV	2021-02-14	2021-02-17	2021-03-08			20								20	1	45
103-006	Placebo	AV	2021-06-05	2021-07-08	2021-07-18			11								11	1	45
103-009	Placebo	AV		2021-11-15	2021-12-01			17								17	1	45
104-004	Placebo	AV	2020-09-26	2020-09-30	2020-10-26			27								27	1	45
111-001	Placebo	AV	2020-11-13	2020-11-19	2020-12-19			31								31	1	45
111-003	Placebo	AV	2020-11-13	2020-11-19			2020-12-01									45	0	13
112-001	Placebo	AV	2020-05-20	2020-06-24	2020-06-30			7								7	1	45
203-002	Placebo	AV	2020-10-20	2020-10-24			2020-11-22									45	0	30
209-001	Placebo	AV	2022-01-23	2022-01-28	2022-02-28	2022-03-16		48								45	0	45
302-001	Placebo	AV	2020-10-21	2020-10-24	2020-10-29			6								6	1	45
302-003	Placebo	AV	2020-11-10	2020-11-13			2020-11-29									45	0	17
304-001	Placebo	AV	2020-10-11	2020-10-26			2020-11-10									45	0	16
306-001	Placebo	AV	2020-09-10	2020-09-25			2020-10-07				10					45	0	13
306-003	Placebo	AV	2020-09-26	2020-10-03			2020-10-09									45	0	7
306-007	Placebo	AV	2020-10-19	2020-10-22	2020-10-29			8								8	1	45
306-009	Placebo	AV	2020-11-05	2020-11-06			2020-11-11									45	0	6
306-011	Placebo	AV	2021-04-28	2021-04-28	2021-05-03			6								6	1	45
306-012	Placebo	AV	2021-05-08	2021-05-10	2021-05-21			12								12	1	45
309-001	Placebo	AV	2021-12-19	2021-12-27	2022-01-21			26								26	1	45
401-001	Placebo	AV	2021-01-19	2021-01-21	2021-04-07			77								45	0	45
401-003	Placebo	AV	2021-04-21	2021-04-21	2021-04-26			6								6	1	45
401-007	Placebo	AV	2022-02-14	2022-02-15	2022-02-26			12	2022-03-08	2022-03-11	4				16	16	1	45
402-004	Placebo	AV	2022-01-05	2022-01-07	2022-01-14			8	2022-01-20	2022-02-05	17	2022-02-11	2022-02-21	11	36	36	1	45
402-005	Placebo	AV	2022-01-18	2022-01-20	2022-02-01			13	2022-02-18	2022-03-04	15				28	28	1	45
402-007	Placebo	AV	2022-02-14	2022-02-17	2022-02-19			3	2022-03-08	2022-03-19	12				15	15	1	45
101-010	Placebo	N	2020-10-30	2020-11-06			2020-12-04									45	0	29
101-012	Placebo	N	2020-11-06	2020-11-11	2020-11-16	2020-12-26		46								45	0	45
102-001	Placebo	N	2020-05-28	2020-06-04	2020-06-17			14								14	1	45
103-001	Placebo	N	2020-05-11	2020-05-27	2020-06-24		2020-07-06	29								45	0	41
103-003	Placebo	N	2020-10-26	2020-11-04	2020-12-04			31								31	1	45
201-001	Placebo	N	2020-09-11	2020-09-14			2020-09-23									45	0	10
201-003	Placebo	N	2020-10-21	2020-11-03	2020-12-02	2020-12-17		45								45	0	45
201-004	Placebo	N	2020-11-05	2020-11-09			2020-12-10									45	0	32
201-005	Placebo	N	2020-11-17	2020-11-18	2020-12-07			20								20	1	45
201-008	Placebo	N	2021-03-28	2021-03-30			2021-04-04									45	0	6
201-009	Placebo	N	2021-03-31	2021-04-01	2021-05-12			42								42	1	45
201-011	Placebo	N	2021-04-06	2021-04-08	2021-04-14			7								7	1	45
201-012	Placebo	N	2021-08-05	2021-08-08	2021-08-30			23								23	1	45
201-015	Placebo	N	2021-12-09	2021-12-11	2021-12-24			14								14	1	45
201-016	Placebo	N	2021-12-10	2021-12-15	2021-12-22			8								8	1	45
202-005	Placebo	N	2020-11-09	2020-11-13	2020-12-31			49								45	0	45
203-001	Placebo	N	2020-10-03	2020-10-09			2020-11-14									45	0	37
210-001	Placebo	N	2021-04-13	2021-04-20			2021-05-08									45	0	19
210-004	Placebo	N	2021-10-10	2021-10-12			2021-11-08									45	0	28
303-003	Placebo	N	2020-11-02	2020-11-04	2020-12-09			36								36	1	45
306-004	Placebo	N	2020-09-22	2020-10-06			2020-10-26									45	0	21
502-001	Placebo	N	2021-03-28	2021-03-31	2021-05-16			47								45	0	45
502-003	Placebo	N	2021-04-15	2021-04-17			2021-05-07									45	0	21
502-004	Placebo	N	2021-04-13	2021-04-22			2021-05-07									45	0	16

## Sheet: Table4-SSI
ANTIVIRAL	TT arm	Secondary Infections	Hospitalization date	SSI start date or suspected start date	Lenght since SSI onset & Hospitalization (days)	Result or Finding in Original Units
	CYT107	bacterial Chest infection	2020-07-13	2020-08-02	21	Klebsiella pneumoniae (BAL) Citrobacter koseri Moderate numbers of Gram negative bacilli seen. Moderate n
	CYT107	bacterial Chest infection	2020-07-13	2020-08-15	34	Klebseilla Pneumonia (Tracheal Swab)
	CYT107	Bacteremia	2020-07-13	2020-08-15	34	Citrobacter Koseri-Blood culture
	CYT107	bacterial Chest infection	2020-10-30	2020-11-17	19	Pseudomonas aeruginosa (non-directed bronchial lavage)
NO AV	CYT107	bacterial Chest infection	2020-11-14	2020-12-04	21	Enterobacter cloacae (NBAL)
NO AV	CYT107	bacterial Chest infection	2020-11-14	2020-12-09	26	enterococcus faecalis (BAL)
	CYT107	Chest bacterial infection	2020-10-27	2020-11-12	17	Mycoplasma pneumoniae agglutination test - positive (Titre>1280)
	CYT107	Ventilator Acquired Pneumonia	2020-09-06	2020-10-06	31	Sputum Culture - Kleb. pneumoniae
	CYT107	Ventilator Acquired Pneumonia	2020-10-22	2020-11-01	11	E-Coli
NO AV	CYT107	ventilator acquired pneumonia	2020-10-14	2020-10-21	8	streptococcus constellatus
	CYT107	Ventilator aquired pneumonia	2021-04-06	2021-04-17	12	Staphylococcus aureus ;Haemophilus influenzae;Raoultella planticola
	CYT107	Bacteremia	2021-04-06	2021-04-22	17	Raoultella planticola
NO AV	CYT107	Pulmonary bacterial infection	2020-09-13	2020-09-19	7	enterobacter aerogenes
NO AV	CYT107	Urinary bacterial infection	2020-09-13	2020-10-07	25	pseudomonas aeruginosa
NO AV	CYT107	Bacteremia	2020-10-22	2020-11-02	12	Enterococcus faecalis, Staphylococcus epidermidis
NO AV	CYT107	Pulmonary Bacterial infection	2020-10-22	2020-11-16	26	Stenotrophomonas maltophilia et citrobacter freundi
NO AV	CYT107	Urinary bacterial Infection	2020-10-25	2020-11-15	22	pseudomonas aeruginosa
NO AV	CYT107	Pulmonary bacterial infection	2020-10-25	2020-11-27	34	Pseudomonas aeruginosa
NO AV	CYT107	Pulmonary Bacterial infection	2020-11-04	2020-11-20	17	pseudomonas aeruginosa
NO AV	CYT107	Pneumoniae acquered under mechanical ventilation	2020-11-04	2020-11-20	17	Citrobacter koseri and Pseudomonas aeruginosa
NO AV	CYT107	ventilator acquired pneumonia	2021-07-25	2021-08-08	15	klebsiella pneumonia and staphylococcus aureus methi-s
NO AV	CYT107	Pulmonary Bacterial infection	2020-11-09	2020-11-29	21	NA
	CYT107	Lower Respiratory Tract Infection				Strenotrophomonas maltophilia and klebsiella pneumoniae
	CYT107	Colitis				C. difficile
	CYT107	Lower Respiratory Tract Infection				Staphylococcus lugdunensis
	CYT107	Urinary Tract Infection				Pseudomonaas aeruginosa
	CYT107	Respiratory infection				Pseudomonaas aeruginosa
	CYT107	Bacteremia				Staph. Epidermis
	Placebo	bacterial Chest infection	2020-08-16	2020-08-24	9	KLEBSIELLA AEROGENES (BAL) PSEUDOMONAS AERUGINOSA
	Placebo	Bacteremia	2020-08-16	2020-08-24	9	heavy growth of both: (Line tip) KLEBSIELLA AEROGENES PSEUDOMONAS AERUGINOSA
	Placebo	Viraemia	2020-08-16	2020-08-25	10	Cytomegalovirus (Blood)
	Placebo	Bacteremia	2020-08-16	2020-08-25	10	KLEBSIELLA AEROGENES (blood C/S)
	Placebo	Viraemia	2020-09-21	2020-10-13	23	Cytomegalovirus (viral load in bloods)
	Placebo	bacterial Chest infection	2020-10-05	2020-10-27	23	Klebsiella pneumoniae in non-directed bronchial lavage
	Placebo	bacterial Chest infection	2020-10-05	2020-10-30	26	Yes, Citrobacter koseri in sputum
	Placebo	bacterial Chest infection	2020-10-05	2020-11-03	30	Yes, Pseudomonas aeruginosa in BAL
NO AV	Placebo	bacterial Chest infection	2020-10-30	2020-11-21	23	Stenotrophomonas maltophilia (BAL)
NO AV	Placebo	bacterial Chest infection	2020-10-30	2020-12-01	33	Stenotrophomonas maltophilia (sputum)
NO AV	Placebo	Pneumonia	2020-05-11	2020-06-29	50	Serratia marscesens in sputum
	Placebo	Chest bacterial infection	2020-11-13	2020-11-22	10	Klebsiella Oxytoca in sputum
	Placebo	Gastroenteritis-Bacterial infection	2020-11-13	2020-11-23	11	Clostridium Difficile in faeces
NO AV	Placebo	ventilator acquired pneumonia	2020-09-11	2020-09-15	5	haemophilus influenzae Escherichia coli
NO AV	Placebo	ventilator acquired pneumonia	2020-10-21	2020-11-04	15	Streptococcus anginosus ;Staphylococcus haemolyticus; Enterococcus faecalis; Enterobacter cloacae, prevottela bucae; fusobacterium nucleatum
NO AV	Placebo	ventilator acquired pneumonia	2020-10-21	2020-11-17	28	klebsiella pneumoniae - escherichia coli
NO AV	Placebo	ventilator acquired pneumonia	2020-10-21	2020-11-17	28	klebsiella pneumoniae - enterococcus faecalis, stenotrophomonas maltofilia; enterobacter cloacae; enterococcus faecalis,
NO AV	Placebo	Bacteremia	2020-11-05	2020-11-20	16	staphylococcus aureus
NO AV	Placebo	Bacteremia	2020-11-05	2020-11-27	23	Pseudomonas aeruginosa
NO AV	Placebo	Urinary tract infection	2020-11-17	2020-11-28	12	Escherichia coli
NO AV	Placebo	Pulmonary bacterial infection	2021-03-28	2021-04-04	8	staphylococcus aureus meti sensible >10^6 and haemophilus influenzae >10^6
NO AV	Placebo	Pulmonary bacterial infection	2021-03-31	2021-04-08	9	E.Coli
NO AV	Placebo	Ventilator aquired pneumonia	2021-12-09	2021-12-16	8	Streptococcus pneumoniae
	Placebo	pneumonia	2020-11-09	2020-11-21	13	Stenotrophomonas maltophilia
	Placebo	pneumoniae	2020-11-09	2020-11-26	18	klebsiella pneumoniae
	Placebo	Viral Cutaneous infection	2020-11-09	2020-12-14	36	HSV1 Zona
NO AV	Placebo	Urinary bacterial infection	2020-10-03	2020-10-17	15	klebsiella pneumoniae
NO AV	Placebo	Bacteremia	2020-10-03	2020-10-17	15	klebsiella pneumoniae
NO AV	Placebo	Pulmonary Bacterial infection	2020-10-03	2020-10-17	15	citrobacter koseri et serratia marcesencs
NO AV	Placebo	Bacteremia	2020-10-03	2020-10-24	22	Enterococcus faecium
	Placebo	ventilatory acquired pneumoniae	2020-10-20	2020-10-29	10	1.10*7 UFC/mL (ou g) Staphylococcus aureus 1.10*6 UFC/mL (ou g) Klebsiella aerogenes
	Placebo	ventilatory acquired pneumoniae	2020-10-20	2020-11-05	17	1.10*7 UFC/mL (ou g) Klebsiella aerogenes 1.10*7 UFC/mL (ou g) Stenotrophomonas maltophilia 1.10*6 UFC/mL (ou g) Staphylococcus aureus
	Placebo	Pneumonia	2022-01-23	2022-01-30	8	CITROBACTER SP PSEUDOMONAS AERUGINOSA
	Placebo	Ventilator Associated Pneumonia	2022-01-23	2022-02-07		PSEUDOMONAS AERUGINOSA STENOTROPHOMONAS MALTOPHILIA
	Placebo	Ventilator Associated Pneumonia	2022-01-23			PSEUDOMONAS AERUGINOSA STENOTROPHOMONAS and PSEUDOMONAS
NO AV	Placebo	Ventilator aquired pneumonia	2021-04-13			bacilles gram négatif + levures candida albicans
NO AV	Placebo	Ventilator aquired pneumonia	2021-10-10			Hafnia alvei
NO AV	Placebo	Ventilator aquired pneumonia	2021-10-10			Pseudomonas aeruginosa germ
	Placebo	Pneumonia	2020-11-10	2020-11-23	14	Staphylococcus aureus methicillin resistant, pseudomonas species, and yeast
	Placebo	Bacteremia	2020-09-10	2020-09-30	21	Enterococcus faecalis
	Placebo	HSV Infection	2020-09-10	2020-10-07	28	Herpes Simplex Virus
	Placebo	Tracheitis	2020-09-26	2020-10-08	13	Methicillin-resistant Staphylococcus aureus
	Placebo	Tracheal infection	2020-11-05	07-NOV-2020	3	MSSA
	Placebo	Bacteremia	2020-11-05	2020-11-10	6	MSSA
	Placebo	Tracheal site wound infection				Citrobacter koseri, Prevotella denticola, and Prevotella nigrescens
	Placebo	Pneumonia				H. Influenza A CMV
NO AV	Placebo	Bacteremia				Klebsiella pneumoniae catheter tip infection
NO AV	Placebo	Fungal mouth infection				Candidiasis Oral
NO AV	Placebo	bacterial Chest infection				Pneumonia associated with mechanical ventilation
	Total Secondary Infections TTA= 28		13 NOAV- 15AV
	Total Secondary Infections TTB= 49		26 AV- 23NOAV

## Sheet: Suppl Fig3 & Fig4-Cytokines
CYTOKINES Results-France
			D1	D4	D4,3	D5	D30
IL-6	0	7h	24h	96h	103h	120h	720h
CYT107	772.722	1322.94	635.062	174.305	504.962	301.655
CYT107	926.2	273.592	1354.62	366.277	16748.5	645.217		excluded: this value as it is out of of range of the standard curve
CYT107	33.2425	63.2075	32.32	27.445	22.8275	25.4275	10.505
CYT107	39.7975	27.16	41.2375	391.37	285.375	480.928
CYT107	6.7875	8.1475	79.9525	47.5375	35.15	10.8975	7.305
CYT107	292.535	380.178	231.695	96.3575	38.3575	20.14	32.885
CYT107	19.09	20.7725	41.96	42.6525	36.685	51.5925	5.82125
CYT107	126.171	31.8113	57.3263	24.0787	46.3113	32.3775	47.1925
CYT107	76.1775	207.464	18.195	16.5237	22.6825	49.2638	51.125
CYT107	1214.79	547.549	447.882	43.4087	17.3012	64.7537	182.705
CYT107	49.9775	95.365	22.3125	166.99	154.23	709.908	2.135
CYT107	16.785	21.4475	31.9475	36.3	16.5425	298.483
CYT107	64.2275	33.82	74.095	122.379	87.0238	93.5763
CYT107	16.2325	2.99125	3.645
CYT107	303.033	1.925	1.925	61.615	79.6925	36.9175	72.3575
CYT107	316.655	356.512	712.727	2995.73	356.257	506.225	1.925
Placebo	2013.38	2010.13	1692.9	3561.45	1070.78	131.558	0
Placebo	107.515	111.582	115.392	108.325	143.923	90.0575	86.945
Placebo	247.347	495.642	236.583	358.517	895.4	1091.22	437.322
Placebo	321.24	391.567	277.132	804.89	702.28	462.967	27.205
Placebo	12.975	17.83	122.067	50.7625
Placebo	1748.33	1287.61	3888.16	287.7			20.485
Placebo	3.0825	1.925	1.925	17.2675	2.115	1.925	1.925
Placebo	156.695	240.135	157.795	489.173			22.195
Placebo	66.6825	161.243	95.0125	53.375	301.955	314.475	5.8825
Placebo	183.488	119.608	40.065	141.347	27.3625	12.3775	9.21
Placebo	325.61	369.081	524.419	210.349	169.841	57.0775	11.3837
Placebo	115.843	13.7175	126.953	86.3675	37.6025	53.115	30.29
Placebo	9.5	5.75	21.525	69.195	6.5475	152.597	35.1175
Placebo	483.26	1.925	126.948	179.593	3955.95	2799.66	119.7
Placebo	248.287	432.805	2937.12	2493.95	679.817	381.915
Placebo	965.793	4054.36	3880.57	3406.22	2422.07	1878.15
TNFa	0	7h	24h	96h	103h	120h	720h
CYT107	1.525	1.525	1.525	1.525	1.525	2.5375
CYT107	4.06	4.4775	6.51	10.1225	13.4425	9.7825
CYT107	3.675	5.3575	11.38	25.16	19.4175	20.2375	5.3825
CYT107	1.9875	1.9875	1.9875	6.23	1.9875	1.9875
CYT107	16.5925	15.165	17.04	17.815	12.92	12.135	16.13
CYT107	2.17	1.9875	2.6225	1.9875	35.42	3.4625	1.9875
CYT107	1.5575	3.1075	2.3275	2.235	2.1	2.0525	1.5575
CYT107	78.35	55.4275	61.6475	58.5838	61.4325	55.5525	81.4613
CYT107	4.23875	1.5575	4.02125	3.5275	1.7625	2.57	1.5575
CYT107	1.645	1.95	1.85875	1.69	1.5575	2.0425	2.0475
CYT107	1.9875	6.445	1.9875	1.9875	1.9875	1.9875	1.9875
CYT107	1.9875	1.9875	1.9875	1.9875	2.1475	3.835
CYT107	17.5288	27.1463	45.455	13.1262	5.05125	4.83625
CYT107	1.5575	1.5575	1.5575
CYT107	1.9875	1.9875	1.9875	1.9875	1.9875	1.9875	1.9875
CYT107	4.1775	4.1425	5.7475	10.1575	6.2075	6.3875	7.4025
Placebo	2.11	1.525	1.525	2.2775	3.505	1.525
Placebo	15.0025	11.5475	8.6775	8.52	4.0425	5.3	9.655
Placebo	12.9	12.3825	9.8275	7.1825	11.1675	4.0575	10.7475
Placebo	19.1775	13.3725	13.55	5.38	2.7825	1.525	1.9325
Placebo	2.23	3.1125	3.505	3.3525
Placebo	7.19	6.8125	5.305	4.3475			2.235
Placebo	8.235	6.565	7.705	11.11	10.3725	6.715	6.61
Placebo	25.905	22.035	14.335	11.395			3.8425
Placebo	10.0175	12.93	1.9875	3.69	3.695	3.4275	4.8625
Placebo	1.9875	1.9875	1.9875	1.9875	1.9875	1.9875	1.9875
Placebo	1.5575	1.5575	1.5575	2.245	1.6575	1.5575	1.5575
Placebo	2.4125	2.3825	1.9875	1.9875	1.9875	1.9875	1.9875
Placebo	1.9875	1.9875	1.9875	1.9875	1.9875	1.9875	6.1225
Placebo	6.6775	1.9875	4.415	4.2075	3.47	1.9875	1.9875
Placebo	1.9875	1.9875	1.9875	1.9875	1.9875	1.9875
Placebo	6.4725	4.92	5.5125	4.7925	5.5775	3.245
IL-10	0	7h	24h	96h	103h	120h	720h
CYT107	1.85	7.2575	3.64	1.2475	9.7425	4.925
CYT107	5.7825	4.9425	8.965	5.3825	90.6975	14.8575
CYT107	15.7125	19.39	72.925	48.99	37.5475	34.89	15.7775
CYT107	52.25	38.5425	59.22	73.87	52.2425	64.0475
CYT107	40.36	36.1575	38.055	27.7525	28.7675	28.165	31.3125
CYT107	8.0175	19.93	8.45	9.64	18.3825	11.64	10.095
CYT107	2.8625	4.2775	3.03875	3.9025	2.8325	2.2175	2.2175
CYT107	18.8	18.3212	16.125	17.13	17.1687	13.5437	8.16125
CYT107	6.26125	5.71375	4.3575	3.845	2.2175	8.4175	2.2175
CYT107	17.915	9.795	7.97375	4.9525	2.2175	2.2175	3.00125
CYT107	16.605	22.83	23.5425	19.535	26.34	24.38	10.6125
CYT107	11.72	32.58	52.18	33.7825	30.465	19.855
CYT107	7.5175	5.69375	30.175	47.4312	22.2812	59.6975
CYT107	3.19	2.2175	2.4525
CYT107	10.255	14.5775	7.44	7.44	9.0175	7.44	9.0425
CYT107	22.5725	43.75	35.505	16.545	13.2275	25.8375	7.44
Placebo	7.0625	10.1475	14.1725	40.075	16.2525	3.8225	0
Placebo	2.9625	2.1675	2.725	3.26	3.2625	3.7225	1.2
Placebo	2.4825	2.055	2.585	1.3425	1.5625	2.56	7.81
Placebo	4.085	3.985	4.2525	3.355	2.0725	1.9125	1.155
Placebo	37.195	39.0975	25.0525	20.0725
Placebo	82.0325	74.62	98.395	72.09			16.02
Placebo	11.0725	8.8025	14.4225	7.44	7.44	17.28	7.44
Placebo	38.9	46.3125	35.97	30.74			8.06
Placebo	21.5875	17.255	17.1325	10.2175	10.305	11.5775	13.83
Placebo	51.4175	32.4275	7.44	7.44	7.44	7.44	7.44
Placebo	26.2287	41.78	35.2238	10.75	9.47625	5.59375	2.2175
Placebo	10.9825	11.7975	11.3575	12.3875	7.975	7.44	30.2275
Placebo	9.1875	7.44	7.915	8.14	7.44	10.335	23.765
Placebo	23.97	7.44	11.535	14.735	244.205	41.36	10.25
Placebo	11.7275	15.4	12.6	7.5375	10.21	13.3775
Placebo	64.97	58.3575	40.1325	35.045	25.92	26.3075
CYTOKINES Results- UK
IL-6	0	7h	24h	96h	103h	120h	720h
CYT107	349.38	291.07	119.2	12.84	5.16	24.45
CYT107		12.31
CYT107				2.96		2.5
CYT107	6.61	0.71	1.28	0.53	1.56	1.19
CYT107				0.17	2.96
CYT107
CYT107
CYT107	4.48		2.61	17.59	9.35	2.73
CYT107	1.02		0.9
CYT107	15.91		12.31	12.05	22.25
CYT107	6.61	6.91	81.73	15.08	12.05	3.57	30.97
CYT107	0.5	1.96	0.02	0.35	0.94
CYT107		1.24			1.28		2.5
CYT107	1.02	0.27			0.03	0.38	0.09
Placebo	7.36	28.35	35.79	9.43	8.46	3.82	5.16
Placebo	10.26	0.06	3.45	5.16	0.15	7.98
Placebo	4.75	6.46		2.61	9.76	9.76	2.84
Placebo			2.84
Placebo	3.45	1.96	2.9	2.06
Placebo	4.82	6.46	6.61		4.75	3.57	2.06
Placebo	2.84	2.96	3.32	13.19	17.31	11.44
Placebo	3.82	9.59	4.08	10.09	1.02	0.01
Placebo	10.42	4.95
Placebo	0.32	3.32	3.08		1.86	1.19
Placebo	2.17	10.17	4.21	5.87	2.5	3.82
Placebo	11.19	1.28	39.73	6.61	24.05	32.57
Placebo	105.89		17.22	18.74	12.84	52.16
TNFa	0	7h	24h	96h	103h	120h	720h
CYT107	4.88	4.14	4.14	14.79	7.38	2.59
CYT107	0.66	5.14		0.78	20.27	0.08
CYT107	1.05	0.78	1.05	1.05	2.39	2.79
CYT107	1.66	3.67	1.19	1.66	2.79	3
CYT107	1.5	5.14	1.83	4.63	1.19
CYT107	3.67		5.14
CYT107	7.38			5.14
CYT107	5.14		1.5	0.2	2.39	2.2
CYT107	3.67	0.78	2.39	3.22	2.59	2.01
CYT107	1.66		0.78	1.5	1.66
CYT107	7.08	4.63	3.22	2.79	3.22	2.01	1.05
CYT107		2.79	3.22	0.36	0.2
CYT107	0.01	1.66	1.66	2.79	1.34		2.01
CYT107	28.44	23.19	22.35	20.27	23.62	36.32	18.65
Placebo	1.05	1.66	2.79	2.01	3.22	4.14	2.59
Placebo	1.66	0.36	2.01	0.36	2.01	1.19
Placebo	2.39	2.2	6.22	2.2	2.01	16.3	2.39
Placebo	3.67	1.19	3.22	1.05	2.2	2.39
Placebo	17.08	1.34	1.34	2.39		2.01
Placebo	0.55	5.14	3.67		5.14	3.67	2.79
Placebo	2.39	0.78	1.66	0.36	0.36	1.34	1.83
Placebo	5.14	4.63	2.79	0.78	5.14	3.67	2.79
Placebo	4.63	5.67
Placebo	0.78	2.59	0.55		3.67	3.67
Placebo		7.38	2.39	3.22	0.55	4.14
Placebo	0.55	0.08	0.36	1.05	2.01	0.78	1.66
Placebo	7.98		5.14	7.98	5.95	4.14
IL-10	0	7h	24h	96h	103h	120h	720h
CYT107	50.84	33.44	20.18	21.65	15.24	12.16
CYT107	1.59	3.92		1.14	17.14	1.21
CYT107	2.18	15.59	1.92	1.76	1.68	4.03
CYT107	3.92	4.13	2.92	3.92	5.84	3.97
CYT107	0.56	0.86	2.83	2.55	1.55
CYT107	1.44		1.59
CYT107	3.02			4.77
CYT107	3.21		2.41	13.65	4.34	2.92
CYT107	6.83	1.76	2.01	2.36	2.64	3.02
CYT107	2.92		5.27	3.82	5.95
CYT107	3.97	2.1	2.55	10.84	1.76	0.93	4.83
CYT107	2.23	2.55	1.68	1.76	0.93	0.45
CYT107	0.26	1.84	1.51	2.1	1.76		1.92
CYT107	3.51	4.45	3.92	3.26	3.02	6.71	4.99
Placebo	3.92	8.1	7.92	2.36	7.19	2.73	1.68
Placebo	4.56	4.99	4.66	4.88	6.59	8.41
Placebo	3.61	22.98	2.01	4.24	9.35	8.29	13.11
Placebo	3.82	2.32	1.44	1.51	1.84	2.27
Placebo	2.97	2.1	2.18	1.84		2.1
Placebo	3.72	4.88	5.05		3.61	4.77	6.95
Placebo	30.47	41.61	26.23	27.14	27.68	27.91	1.36
Placebo	7.43	8.91	6.36	6.01	4.77	3.41	1.28
Placebo	1.92	2.18
Placebo	2.32	4.45	2.92		2.32	3.72
Placebo	1.84	6.95	3.72	2.92	2.64	2.45
Placebo	3.21	0.5	7.19	8.6	3.82	2.36	1.44
Placebo	8.04		5.55	5.78	5.1	10.84
CYTOKINES Results- US ONCO
IL-6	0	7h	24h	96h	103h	120h	720h
CYT107	6.86	7.04	5.7	4.37	21.65	6.86
CYT107	5.08	5.17	9.21	15.84	26.7	6.41	5.25
CYT107	9.94	20.24	18.46	5.65	3.67	3.5	6.06
CYT107	5.29	4.85	4.58	2.14
CYT107	135.27	190.37	585.84		27.85	66.5	50.6
CYT107	13.06	14.77	13.29				6.41
CYT107	4.76	48.19	43.54	23.09	31.48	29.38	441.06
Placebo	4.79	2.54	3.76	3.23	2.31	1.85	6.13
Placebo	2.31	3.76		0.95	3.7	1.79	2.02
Placebo	10.71	9.94	4.02	7.58	4.2	2.63	2.37
Placebo	485.07	265.52	218.76	188.93	335.77	190.47	63.33
Placebo	9.76	9.15	8.15	3.03	2.54	2.25	5.09
Placebo	13.15	0.95	1.06				1.17
TNFa	0	7h	24h	96h	103h	120h	720h
CYT107	6.49	6.55	7.67	11.78	20.13	8.16
CYT107	9.65	11.21	14.67	7.67	11.03	17.71	6.06
CYT107	11.28	13.29	14.67	25	11.9	15.05	7.05
CYT107	5.26	4.1	4.8	2.88
CYT107	7.42	9.15	17.84		10.53	14.8	13.29
CYT107	9.03	13.29	15.05				16.95
CYT107	11.69	11.45	10.82	4.18	4.95	5.26	15.42
Placebo	3.64	2.65	2.2	2.43	2.65	2.43	3.34
Placebo	4.64	4.33		2.8	5.73	3.07	3.18
Placebo	5.21	4.84	5.08	4.84	5.57	4.72	7.17
Placebo	14.17	13.79	11.03	5.88	7.2	4.64	3.8
Placebo	13.47	14.23	14.39	7.13	6.5	6.27	22.57
Placebo	6.35	3.03	3.26				3.53
IL-10	0	7h	24h	96h	103h	120h	720h
CYT107	5.69	5.36	5.51	5.69	7.15	4.19
CYT107	9.47	8.31	9.35	6.72	6.54	5.09	2.29
CYT107	12.71	15.47	15.96	10.58	7.15	7.82	7.21
CYT107	4.65	4.24	5.23	2.29
CYT107	5.75	6.54	6.79		3.29	3.12	2.76
CYT107	4.67	3.83	3.23				2.58
CYT107	2.46	2.37	2.18	2.53	2.11	2.07	3.7
Placebo	4.59	1.51	2.74	1.48	1.58	1.81	1.23
Placebo	1.53	1.81		1.2	2.02	1.16	1.09
Placebo	10.73	7.52	5.82	3.59	3.06	3.44	2.82
Placebo	9.41	4.97	3.65	1.76	1.93	1.58	1.51
Placebo	2.89	3.17	2.71	1.79	1.51	1.48	2.52
Placebo	3.74	1.51	1.06				1.62
